# Supplementary material for: Nellie: automated organelle segmentation, tracking and hierarchical feature extraction in 2D/3D live-cell microscopy
Source: Nat Methods. 2025 Feb 27;22(4):751–63. doi: 10.1038/s41592-025-02612-7 (PMC11978511; doi:10.1038/s41592-025-02612-7)
Supplement: Supplementary file 10 — Raw data for training and validation for SWIN UNETR models. [file 41592_2025_2612_MOESM10_ESM.csv]

epoch	training_Combo	training_Mito	training_Desmo	testing_Combo	testing_Mito	testing_Desmo
0	1.20365058	0.22099654	0.60647058
1	0.87690916	0.19547832	0.55126075
2	0.72730254	0.16423589	0.5408337
3	0.60128577	0.19462597	0.55860444
4	0.53221332	0.16678186	0.6218406	0.77516681	0.8829422	0.75130069
5	0.49369475	0.18966036	0.58320319
6	0.43261755	0.15608923	0.53485297
7	0.43615678	0.17701747	0.53075673
8	0.4289335	0.16815656	0.53772368
9	0.40259064	0.17731898	0.52188067	0.79903406	0.88645953	0.74736029
10	0.37728072	0.17087111	0.54023173
11	0.37704387	0.15782229	0.51490783
12	0.36228037	0.16798924	0.57068336
13	0.38161486	0.15264737	0.55171888
14	0.37114387	0.16571027	0.51795256	0.80864465	0.88588202	0.75344968
15	0.37066835	0.2090181	0.63922399
16	0.3695662	0.20669333	0.56212108
17	0.36384184	0.15504129	0.56538007
18	0.36841873	0.15884909	0.61796693
19	0.34371902	0.17078597	0.52703561	0.80421352	0.87745452	0.74718267
20	0.3532771	0.19002892	0.57318305
21	0.36123877	0.17178077	0.63663262
22	0.34055668	0.17857486	0.56343555
23	0.34941682	0.16887575	0.68627614
24	0.35837771	0.19911085	0.57547345	0.81378955	0.88636088	0.74419546
25	0.34758443	0.17148139	0.57542861
26	0.36884843	0.16111457	0.6114621
27	0.35222755	0.16170749	0.64119584
28	0.35040588	0.16462554	0.57913678
29	0.35695184	0.15310147	0.54006245	0.82148606	0.8908999	0.75971258
30	0.32765564	0.17441185	0.55858146
31	0.35419553	0.19195998	0.61461558
32	0.35239645	0.20230303	0.62668402
33	0.34122734	0.17070114	0.62557962
34	0.34894991	0.15967273	0.57607649	0.82249767	0.89097875	0.73682046
35	0.35770294	0.18015167	0.59547522
36	0.35632951	0.18399524	0.60179132
37	0.34279979	0.14319948	0.52059974
38	0.32680067	0.16287129	0.5125143
39	0.34075416	0.16867169	0.56025284	0.82404256	0.89010513	0.75442874
40	0.34507715	0.20065354	0.58837382
41	0.34625313	0.18981399	0.54463175
42	0.3300431	0.18713016	0.62876832
43	0.34039696	0.18657174	0.63806542
44	0.32896988	0.1612386	0.56726242	0.82637924	0.87738073	0.74397349
45	0.32911321	0.17607603	0.57198225
46	0.32750112	0.14798566	0.48871975
47	0.32860225	0.18711206	0.47762295
48	0.34339083	0.14596148	0.56988059
49	0.32930155	0.17686092	0.48636807	0.82161278	0.8901372	0.75148213
50	0.3410918	0.14666472	0.56712858
51	0.33914091	0.17301668	0.46595695
52	0.33717512	0.17767169	0.56492374
53	0.3364932	0.18557941	0.52516274
54	0.33920382	0.17130799	0.67068105	0.83094013	0.88940895	0.75542557
55	0.34417672	0.15898236	0.64304344
56	0.33715954	0.17400711	0.48642097
57	0.33522587	0.17602537	0.54500614
58	0.34018147	0.1609517	0.61293172
59	0.32486842	0.18742374	0.58042176	0.83171093	0.8935917	0.73333216
60	0.33117356	0.19256924	0.58461064
61	0.31359818	0.16018573	0.62313844
62	0.33380045	0.14294655	0.50191782
63	0.32837327	0.1689968	0.55270119
64	0.35061029	0.17731109	0.55529014	0.83131313	0.89118057	0.73575485
65	0.31300594	0.17112448	0.54651257
66	0.33870864	0.17693486	0.58171991
67	0.3292292	0.14818106	0.52378634
68	0.31985413	0.18075456	0.60545186
69	0.328852	0.19480699	0.56372279	0.82837743	0.89564764	0.75849342
70	0.33833564	0.20235895	0.67271362
71	0.33198996	0.19482931	0.62091474
72	0.33320991	0.18667549	0.53870311
73	0.32272544	0.16465634	0.62460253
74	0.31459497	0.15940512	0.507137	0.83753937	0.88967854	0.75852478
75	0.3081695	0.18568933	0.60840615
76	0.34256697	0.15872589	0.58885159
77	0.34118792	0.15777482	0.56589282
78	0.319825	0.1623082	0.62567576
79	0.32800289	0.17350508	0.59919934	0.83681071	0.89630592	0.73654664
80	0.31259289	0.15765939	0.51003707
81	0.3274296	0.16769616	0.51119455
82	0.33546921	0.17554309	0.54626862
83	0.31648018	0.15928261	0.56854105
84	0.33297918	0.19683429	0.55498861	0.82982427	0.88595378	0.75202537
85	0.32514193	0.1582891	0.56455825
86	0.31793338	0.175247	0.53506244
87	0.34061525	0.14719055	0.5438335
88	0.33297501	0.18102982	0.54233853
89	0.30794151	0.17274664	0.52914821	0.79854435	0.88701367	0.7603972
90	0.33419414	0.16007848	0.4978986
91	0.32981701	0.14450457	0.57138331
92	0.32415645	0.15197816	0.66111959
93	0.3220688	0.15876819	0.47879263
94	0.33231368	0.18669703	0.56673858	0.83907592	0.89735878	0.75325644
95	0.32291748	0.16508777	0.55780546
96	0.31517497	0.18535606	0.62521681
97	0.31768608	0.15757299	0.57940084
98	0.30923024	0.16649286	0.56757456
99	0.31954615	0.1629089	0.59995082	0.83634645	0.88753474	0.76275253
