# Supplementary material for: Nellie: automated organelle segmentation, tracking and hierarchical feature extraction in 2D/3D live-cell microscopy
Source: Nat Methods. 2025 Feb 27;22(4):751–63. doi: 10.1038/s41592-025-02612-7 (PMC11978511; doi:10.1038/s41592-025-02612-7)
Supplement: Supplementary file 11 — Raw data for GNN model training and validation loss. [file 41592_2025_2612_MOESM11_ESM.csv]

train_loss	val_loss
0.5706332866031091	0.3322189103025909
0.2774706136335358	0.24896062144992548
0.21981535589329584	0.24714931080100733
0.2606620428891018	0.22882029591897213
0.21233523988175665	0.1980433466784451
0.18937464275350974	0.1739033237783187
0.16628135655118131	0.15992894905422805
0.17629419467001584	0.17310068134320986
0.16968565111644424	0.15436357123042466
0.15163200636933133	0.14747324011741428
0.15162726317557337	0.14953885453009824
0.1538907240976319	0.14308109824810553
0.1515709145201577	0.14430137908239976
0.14334741166268272	0.13895050976254525
0.1356355902449838	0.13398559740103713
0.1334959017362631	0.13658074556140726
0.1377145331138852	0.13245404887636866
0.1529900159586892	0.14831504499146697
0.1343841695751267	0.13009927886615105
0.12754933233462074	0.12745832221223674
0.16038080578905411	0.1294649270012838
0.127726912983761	0.1299987769591699
0.12535305658062756	0.12500393882803962
0.14220527071377326	0.1294116047680925
0.12804916780798828	0.1261371109600461
0.1276305565660484	0.13770691530966978
0.12285486049236466	0.12001743065107853
0.12034687830913113	0.11879206462464201
0.11907744250649237	0.11853602050094429
0.13631962736447653	0.12072480839053425
0.1194228360365177	0.12003758747916703
0.11880822785170142	0.12053345184807383
0.11875311724870141	0.11611492740451743
0.11834435650215296	0.11623474948723382
0.11708227399436907	0.11633495138872654
0.11570590369089354	0.11691400688996009
0.11513027591609407	0.11481419773003378
0.11387770383179872	0.11735502760344689
0.11693596979781586	0.12816224609493115
0.1317392781205561	0.11694383942479387
0.12675708763558288	0.11916871676477817
0.11662394150920298	0.11530799801469943
0.1783919418623164	0.13212247890069945
0.12549067890963791	0.12451019172274738
0.12885809561301922	0.12115381910986857
0.119138075616853	0.11862063298531629
