# Supplementary material for: Nellie: automated organelle segmentation, tracking and hierarchical feature extraction in 2D/3D live-cell microscopy
Source: Nat Methods. 2025 Feb 27;22(4):751–63. doi: 10.1038/s41592-025-02612-7 (PMC11978511; doi:10.1038/s41592-025-02612-7)
Supplement: Supplementary file 12 — Raw data for single-channel multi-organelle unmixing using features extracted by Nellie. [file 41592_2025_2612_MOESM12_ESM.zip]

Archive with 26 entries (25 files):
- exported_data/
- __MACOSX/._exported_data
- exported_data/Accuracy.txt
- __MACOSX/exported_data/._Accuracy.txt
- exported_data/mito_recall.txt
- __MACOSX/exported_data/._mito_recall.txt
- exported_data/Feature importance.txt
- __MACOSX/exported_data/._Feature importance.txt
- exported_data/recall.txt
- __MACOSX/exported_data/._recall.txt
- exported_data/.DS_Store
- __MACOSX/exported_data/._.DS_Store
- exported_data/f1.txt
- __MACOSX/exported_data/._f1.txt
- exported_data/accuracy-1.txt
- __MACOSX/exported_data/._accuracy-1.txt
- exported_data/mito_precision.txt
- __MACOSX/exported_data/._mito_precision.txt
- exported_data/mito_f1.txt
- __MACOSX/exported_data/._mito_f1.txt
- exported_data/feature plots.txt
- __MACOSX/exported_data/._feature plots.txt
- exported_data/precision.txt
- __MACOSX/exported_data/._precision.txt
- exported_data/ROC.txt
- __MACOSX/exported_data/._ROC.txt
