# Supplementary material for: Nellie: automated organelle segmentation, tracking and hierarchical feature extraction in 2D/3D live-cell microscopy
Source: Nat Methods. 2025 Feb 27;22(4):751–63. doi: 10.1038/s41592-025-02612-7 (PMC11978511; doi:10.1038/s41592-025-02612-7)
Supplement: Supplementary file 12 — Raw data for single-channel multi-organelle unmixing using features extracted by Nellie. [file 41592_2025_2612_MOESM12_ESM.zip › exported_data/Feature importance.txt]

radius_weighted	inertia_tensor_eig_sorted_min	solidity	area	inertia_tensor_eig_sorted_max	com_directionality_acceleration_median	com_directionality_12_median	extent	inertia_tensor_eig_sorted_mid	length
0.13137381	0.055314	0.05219597	0.05033009	0.03311311	0.03207188	0.03200136	0.03139423	0.03126593	0.02757615
