# Supplementary material for: Nellie: automated organelle segmentation, tracking and hierarchical feature extraction in 2D/3D live-cell microscopy
Source: Nat Methods. 2025 Feb 27;22(4):751–63. doi: 10.1038/s41592-025-02612-7 (PMC11978511; doi:10.1038/s41592-025-02612-7)
Supplement: Supplementary file 12 — Raw data for single-channel multi-organelle unmixing using features extracted by Nellie. [file 41592_2025_2612_MOESM12_ESM.zip › exported_data/mito_f1.txt]

Motility	Morphology	Combined
0.45679012	0.66331658	0.61988304
0.53186813	0.65800866	0.66355140
0.54702970	0.67339218	0.68548387
0.62983425	0.67597765	0.68804665
0.45930233	0.62604540	0.61360347
0.50793651	0.62210797	0.55062167
0.49561952	0.56079404	0.53370014
0.57534247	0.70555556	0.72507553
0.45079365	0.56250000	0.54153846
0.50963597	0.57585139	0.55568054
0.55312500	0.63713799	0.67736185
