# Supplementary material for: Nellie: automated organelle segmentation, tracking and hierarchical feature extraction in 2D/3D live-cell microscopy
Source: Nat Methods. 2025 Feb 27;22(4):751–63. doi: 10.1038/s41592-025-02612-7 (PMC11978511; doi:10.1038/s41592-025-02612-7)
Supplement: Supplementary file 12 — Raw data for single-channel multi-organelle unmixing using features extracted by Nellie. [file 41592_2025_2612_MOESM12_ESM.zip › exported_data/feature plots.txt]

	Log2FoldChange	-Log10PValue
rel_ang_acc_mag_std	0.00352313	0.01482571
rel_lin_vel_mag_12_min	-0.14972020	0.03172027
com_directionality_acceleration_median	-0.65378810	0.03653296
rel_ang_acc_mag_min	-0.05291180	0.09633828
rel_ang_acc_mag_median	-0.03594070	0.12458275
rel_ang_vel_mag_12_median	0.05192990	0.15554192
rel_lin_acc_mag_std	-0.04188650	0.18132711
rel_ang_vel_mag_12_std	0.05830428	0.26828159
rel_lin_acc_mag_max	0.06790541	0.35963466
rel_lin_vel_mag_12_std	0.08793277	0.42058960
rel_lin_acc_mag_median	0.09110868	0.44037705
rel_ang_acc_mag_max	0.07102174	0.45025429
com_directionality_12_min	0.22168379	0.57879100
com_directionality_acceleration_max	0.21859033	0.61728295
com_directionality_acceleration_std	0.13834292	0.70603169
rel_lin_vel_mag_12_median	0.16121373	0.74951284
rel_lin_acc_mag_min	-0.28609090	0.75925148
com_directionality_acceleration_min	0.30313552	1.09055932
rel_ang_vel_mag_12_max	0.15012192	1.11801506
rel_lin_vel_mag_12_max	0.16271267	1.12725968
ref_lin_vel_mag_12_std	0.80852818	1.19674225
area	0.42341887	1.20433239
com_directionality_12_max	0.45092539	1.29862392
inertia_tensor_eig_sorted_min	0.54254564	1.38449547
com_directionality_12_std	0.24363024	1.46821946
rel_ang_vel_mag_12_min	0.81612781	1.64434407
ref_lin_vel_mag_12_max	-0.41242200	2.03167348
ref_lin_acc_mag_max	-0.37632450	2.30224053
ref_lin_acc_mag_std	1.19847557	2.38947845
extent	-0.23003950	2.62945065
tortuosity_weighted	0.13711752	3.18778596
ref_lin_vel_mag_12_median	-0.60703930	3.19059264
ref_lin_vel_mag_12_min	-0.63645390	3.25608493
ref_lin_acc_mag_median	-0.56418560	3.83662993
ref_lin_acc_mag_min	-0.61180290	4.07775133
length	1.21608569	4.20693957
inertia_tensor_eig_sorted_mid	1.81045500	4.43926902
inertia_tensor_eig_sorted_max	1.72712078	4.45172721
solidity	-0.22499970	9.08713306
aspect_ratio_weighted	0.97943383	10.84029750
radius_weighted	-0.22782470	13.19998760
