# Supplementary material for: Nellie: automated organelle segmentation, tracking and hierarchical feature extraction in 2D/3D live-cell microscopy
Source: Nat Methods. 2025 Feb 27;22(4):751–63. doi: 10.1038/s41592-025-02612-7 (PMC11978511; doi:10.1038/s41592-025-02612-7)
Supplement: Supplementary file 13 — Raw data for quantification of the evolution of ionomycin-treated mitochondria multi-mesh graphs via comparisons of graph autoencoder latent space embeddings. [file 41592_2025_2612_MOESM13_ESM.zip]

Archive with 16 entries (15 files):
- exported_data/
- __MACOSX/._exported_data
- exported_data/.DS_Store
- __MACOSX/exported_data/._.DS_Store
- exported_data/cosine_similarity_matrix.txt
- __MACOSX/exported_data/._cosine_similarity_matrix.txt
- exported_data/oscillations_pre.txt
- __MACOSX/exported_data/._oscillations_pre.txt
- exported_data/recover.txt
- __MACOSX/exported_data/._recover.txt
- exported_data/cosine diff from control.txt
- __MACOSX/exported_data/._cosine diff from control.txt
- exported_data/oscillations2.txt
- __MACOSX/exported_data/._oscillations2.txt
- exported_data/oscillations1.txt
- __MACOSX/exported_data/._oscillations1.txt
