# Supplementary material for: Nellie: automated organelle segmentation, tracking and hierarchical feature extraction in 2D/3D live-cell microscopy
Source: Nat Methods. 2025 Feb 27;22(4):751–63. doi: 10.1038/s41592-025-02612-7 (PMC11978511; doi:10.1038/s41592-025-02612-7)
Supplement: Supplementary file 13 — Raw data for quantification of the evolution of ionomycin-treated mitochondria multi-mesh graphs via comparisons of graph autoencoder latent space embeddings. [file 41592_2025_2612_MOESM13_ESM.zip › exported_data/cosine_similarity_matrix.txt]

	-18	-17	-16	-15	-14	-13	-12	-11	-10	-9	-8	-7	-6	-5	-4	-3	-2	-1	22	23	24	25	26	27	28	29	30	31	32	33	34	35	36	37	38	39	40	41	42	43	44	45	46	47	48	49	50	51	52
-18	0.000	4.881e-006	4.419e-006	3.158e-006	4.253e-006	7.024e-006	2.147e-006	9.182e-006	1.936e-006	3.340e-006	3.179e-006	9.651e-006	4.073e-006	6.388e-006	4.092e-006	2.142e-006	3.634e-006	2.484e-006	8.351e-006	5.236e-006	7.466e-006	6.085e-006	9.374e-006	7.907e-006	4.947e-006	6.007e-006	8.246e-006	8.901e-006	1.350e-005	9.981e-006	1.203e-005	1.380e-005	1.776e-005	1.139e-005	8.393e-006	8.862e-006	1.371e-005	2.344e-005	2.200e-005	1.676e-005	1.368e-005	1.340e-005	1.694e-005	1.105e-005	1.557e-005	1.419e-005	1.778e-005	2.333e-005	3.043e-005
-17	4.881e-006	0.000	5.047e-006	6.122e-006	6.862e-006	6.965e-006	7.077e-006	7.513e-006	5.390e-006	7.466e-006	5.005e-006	8.742e-006	7.254e-006	6.306e-006	5.063e-006	6.960e-006	1.223e-005	6.455e-006	1.156e-005	9.869e-006	1.416e-005	9.722e-006	1.954e-005	9.427e-006	8.466e-006	1.300e-005	1.225e-005	1.578e-005	1.298e-005	1.488e-005	1.801e-005	1.976e-005	2.532e-005	1.976e-005	1.330e-005	1.659e-005	1.984e-005	2.947e-005	2.562e-005	2.612e-005	2.457e-005	2.130e-005	2.406e-005	2.085e-005	2.633e-005	2.290e-005	2.395e-005	3.271e-005	3.908e-005
-16	4.419e-006	5.047e-006	0.000	2.245e-006	5.689e-006	5.556e-006	5.486e-006	3.965e-006	4.103e-006	6.541e-006	5.253e-006	3.751e-006	4.885e-006	2.966e-006	2.871e-006	4.276e-006	1.021e-005	5.600e-006	9.402e-006	9.607e-006	1.462e-005	9.125e-006	1.410e-005	8.602e-006	6.917e-006	1.283e-005	1.200e-005	1.216e-005	1.449e-005	1.346e-005	1.886e-005	1.732e-005	2.898e-005	1.872e-005	1.213e-005	1.794e-005	1.961e-005	2.668e-005	2.821e-005	2.589e-005	2.406e-005	2.078e-005	2.435e-005	1.712e-005	2.713e-005	2.278e-005	2.650e-005	3.437e-005	4.016e-005
-15	3.158e-006	6.122e-006	2.245e-006	0.000	4.673e-006	5.307e-006	3.164e-006	4.417e-006	3.746e-006	4.790e-006	3.796e-006	5.291e-006	3.678e-006	2.955e-006	2.199e-006	2.720e-006	7.244e-006	3.530e-006	8.056e-006	7.522e-006	1.158e-005	7.604e-006	1.024e-005	8.301e-006	5.286e-006	9.127e-006	9.246e-006	9.257e-006	1.385e-005	1.223e-005	1.612e-005	1.419e-005	2.470e-005	1.521e-005	1.083e-005	1.497e-005	1.687e-005	2.412e-005	2.631e-005	2.431e-005	2.026e-005	1.844e-005	2.193e-005	1.378e-005	2.277e-005	1.829e-005	2.301e-005	2.991e-005	3.698e-005
-14	4.253e-006	6.862e-006	5.689e-006	4.673e-006	0.000	1.188e-005	4.643e-006	9.135e-006	3.001e-006	1.153e-006	3.307e-006	1.259e-005	6.617e-006	7.900e-006	6.543e-006	2.579e-006	6.277e-006	3.778e-006	1.458e-005	8.069e-006	1.062e-005	1.083e-005	1.539e-005	1.123e-005	8.778e-006	1.241e-005	1.252e-005	1.568e-005	1.894e-005	1.644e-005	2.040e-005	2.185e-005	2.555e-005	1.940e-005	1.365e-005	1.425e-005	2.126e-005	3.553e-005	3.151e-005	2.389e-005	1.908e-005	1.988e-005	2.535e-005	1.864e-005	2.074e-005	2.243e-005	2.451e-005	3.507e-005	4.169e-005
-13	7.024e-006	6.965e-006	5.556e-006	5.307e-006	1.188e-005	0.000	5.896e-006	8.760e-006	9.384e-006	1.120e-005	8.585e-006	4.929e-006	4.324e-006	5.445e-006	3.671e-006	8.302e-006	1.147e-005	5.499e-006	4.761e-006	7.917e-006	1.150e-005	5.654e-006	1.079e-005	6.734e-006	6.131e-006	8.844e-006	8.184e-006	7.011e-006	7.668e-006	8.982e-006	1.182e-005	1.010e-005	1.961e-005	1.147e-005	8.506e-006	1.579e-005	1.139e-005	1.396e-005	1.562e-005	2.141e-005	1.922e-005	1.502e-005	1.555e-005	1.328e-005	2.277e-005	1.467e-005	1.701e-005	2.147e-005	2.565e-005
-12	2.147e-006	7.077e-006	5.486e-006	3.164e-006	4.643e-006	5.896e-006	0.000	8.962e-006	4.173e-006	3.831e-006	3.539e-006	9.715e-006	3.339e-006	6.304e-006	3.264e-006	2.017e-006	4.153e-006	1.448e-006	7.032e-006	4.819e-006	5.564e-006	4.676e-006	6.701e-006	6.910e-006	3.907e-006	4.699e-006	5.728e-006	6.210e-006	1.115e-005	7.795e-006	9.296e-006	9.774e-006	1.506e-005	8.806e-006	6.624e-006	8.993e-006	1.001e-005	1.876e-005	1.825e-005	1.522e-005	1.081e-005	1.146e-005	1.404e-005	9.211e-006	1.298e-005	1.139e-005	1.416e-005	1.943e-005	2.486e-005
-11	9.182e-006	7.513e-006	3.965e-006	4.417e-006	9.135e-006	8.760e-006	8.962e-006	0.000	8.662e-006	1.110e-005	7.484e-006	3.546e-006	9.454e-006	2.836e-006	4.576e-006	8.577e-006	1.754e-005	1.053e-005	1.482e-005	1.490e-005	2.134e-005	1.228e-005	2.008e-005	1.249e-005	1.013e-005	1.779e-005	1.592e-005	1.567e-005	1.963e-005	1.948e-005	2.388e-005	2.158e-005	3.821e-005	2.571e-005	1.903e-005	2.656e-005	2.460e-005	3.180e-005	3.496e-005	3.703e-005	3.249e-005	2.939e-005	3.343e-005	2.279e-005	3.643e-005	2.967e-005	3.454e-005	4.207e-005	5.038e-005
-10	1.936e-006	5.390e-006	4.103e-006	3.746e-006	3.001e-006	9.384e-006	4.173e-006	8.662e-006	0.000	2.329e-006	3.169e-006	1.052e-005	5.909e-006	7.180e-006	6.065e-006	2.238e-006	5.684e-006	4.069e-006	1.121e-005	6.669e-006	9.810e-006	9.141e-006	1.333e-005	9.331e-006	7.366e-006	1.007e-005	1.100e-005	1.338e-005	1.663e-005	1.331e-005	1.778e-005	1.952e-005	2.354e-005	1.645e-005	1.171e-005	1.157e-005	1.938e-005	3.118e-005	2.834e-005	2.031e-005	1.811e-005	1.741e-005	2.195e-005	1.466e-005	1.980e-005	1.987e-005	2.285e-005	3.166e-005	3.843e-005
-9	3.340e-006	7.466e-006	6.541e-006	4.790e-006	1.153e-006	1.120e-005	3.831e-006	1.110e-005	2.329e-006	0.000	2.721e-006	1.375e-005	5.342e-006	8.876e-006	6.545e-006	1.975e-006	4.106e-006	2.767e-006	1.266e-005	5.996e-006	8.042e-006	9.874e-006	1.316e-005	1.024e-005	7.831e-006	1.012e-005	1.117e-005	1.406e-005	1.760e-005	1.429e-005	1.789e-005	1.987e-005	2.140e-005	1.666e-005	1.186e-005	1.140e-005	1.890e-005	3.288e-005	2.856e-005	2.022e-005	1.571e-005	1.680e-005	2.172e-005	1.604e-005	1.731e-005	1.918e-005	2.112e-005	3.095e-005	3.713e-005
-8	3.179e-006	5.005e-006	5.253e-006	3.796e-006	3.307e-006	8.585e-006	3.539e-006	7.484e-006	3.169e-006	2.721e-006	0.000	1.043e-005	3.977e-006	5.485e-006	3.838e-006	2.521e-006	6.003e-006	3.324e-006	1.022e-005	6.347e-006	9.482e-006	8.878e-006	1.307e-005	8.589e-006	6.368e-006	9.997e-006	1.077e-005	1.377e-005	1.459e-005	1.405e-005	1.662e-005	1.825e-005	2.283e-005	1.690e-005	1.138e-005	1.362e-005	1.749e-005	2.862e-005	2.735e-005	2.250e-005	1.855e-005	1.754e-005	2.098e-005	1.594e-005	2.050e-005	1.904e-005	2.154e-005	2.981e-005	3.683e-005
-7	9.651e-006	8.742e-006	3.751e-006	5.291e-006	1.259e-005	4.929e-006	9.715e-006	3.546e-006	1.052e-005	1.375e-005	1.043e-005	0.000	7.903e-006	2.556e-006	4.922e-006	1.018e-005	1.695e-005	1.060e-005	1.163e-005	1.495e-005	2.083e-005	1.062e-005	1.802e-005	1.182e-005	1.049e-005	1.702e-005	1.487e-005	1.228e-005	1.718e-005	1.792e-005	2.194e-005	1.837e-005	3.654e-005	2.220e-005	1.694e-005	2.576e-005	2.177e-005	2.416e-005	2.961e-005	3.490e-005	3.110e-005	2.620e-005	2.844e-005	1.961e-005	3.544e-005	2.669e-005	3.187e-005	3.672e-005	4.347e-005
-6	4.073e-006	7.254e-006	4.885e-006	3.678e-006	6.617e-006	4.324e-006	3.339e-006	9.454e-006	5.909e-006	5.342e-006	3.977e-006	7.903e-006	0.000	5.465e-006	2.474e-006	3.497e-006	5.824e-006	2.854e-006	5.695e-006	5.994e-006	8.715e-006	6.619e-006	8.298e-006	7.018e-006	5.040e-006	7.478e-006	8.649e-006	9.199e-006	1.009e-005	1.016e-005	1.300e-005	1.145e-005	1.815e-005	1.246e-005	6.935e-006	1.348e-005	1.291e-005	1.843e-005	2.048e-005	1.927e-005	1.492e-005	1.444e-005	1.568e-005	1.301e-005	1.922e-005	1.474e-005	1.643e-005	2.300e-005	2.782e-005
-5	6.388e-006	6.306e-006	2.966e-006	2.955e-006	7.900e-006	5.445e-006	6.304e-006	2.836e-006	7.180e-006	8.876e-006	5.485e-006	2.556e-006	5.465e-006	0.000	2.960e-006	6.092e-006	1.237e-005	7.130e-006	9.816e-006	1.088e-005	1.620e-005	8.540e-006	1.492e-005	9.489e-006	7.612e-006	1.347e-005	1.186e-005	1.183e-005	1.500e-005	1.561e-005	1.926e-005	1.683e-005	3.159e-005	1.943e-005	1.421e-005	2.102e-005	1.933e-005	2.497e-005	2.844e-005	3.104e-005	2.616e-005	2.259e-005	2.491e-005	1.703e-005	2.970e-005	2.300e-005	2.797e-005	3.416e-005	4.131e-005
-4	4.092e-006	5.063e-006	2.871e-006	2.199e-006	6.543e-006	3.671e-006	3.264e-006	4.576e-006	6.065e-006	6.545e-006	3.838e-006	4.922e-006	2.474e-006	2.960e-006	0.000	4.025e-006	8.812e-006	3.577e-006	6.347e-006	6.969e-006	1.084e-005	6.212e-006	1.036e-005	6.669e-006	4.441e-006	8.328e-006	8.635e-006	8.461e-006	1.104e-005	1.047e-005	1.325e-005	1.149e-005	2.169e-005	1.413e-005	8.847e-006	1.586e-005	1.358e-005	1.951e-005	2.146e-005	2.265e-005	1.869e-005	1.722e-005	1.930e-005	1.423e-005	2.256e-005	1.622e-005	1.992e-005	2.584e-005	3.175e-005
-3	2.142e-006	6.960e-006	4.276e-006	2.720e-006	2.579e-006	8.302e-006	2.017e-006	8.577e-006	2.238e-006	1.975e-006	2.521e-006	1.018e-005	3.497e-006	6.092e-006	4.025e-006	0.000	3.546e-006	1.972e-006	1.022e-005	6.317e-006	8.357e-006	8.279e-006	1.050e-005	9.488e-006	6.330e-006	8.414e-006	9.803e-006	1.114e-005	1.630e-005	1.258e-005	1.580e-005	1.594e-005	2.115e-005	1.454e-005	1.049e-005	1.221e-005	1.669e-005	2.763e-005	2.666e-005	2.014e-005	1.544e-005	1.659e-005	2.019e-005	1.376e-005	1.799e-005	1.717e-005	2.086e-005	2.854e-005	3.485e-005
-2	3.634e-006	1.223e-005	1.021e-005	7.244e-006	6.277e-006	1.147e-005	4.153e-006	1.754e-005	5.684e-006	4.106e-006	6.003e-006	1.695e-005	5.824e-006	1.237e-005	8.812e-006	3.546e-006	0.000	2.816e-006	1.162e-005	6.462e-006	6.633e-006	9.673e-006	9.270e-006	1.229e-005	9.093e-006	7.228e-006	1.130e-005	1.131e-005	1.798e-005	1.309e-005	1.467e-005	1.619e-005	1.657e-005	1.125e-005	1.103e-005	9.212e-006	1.494e-005	2.697e-005	2.437e-005	1.590e-005	1.162e-005	1.280e-005	1.675e-005	1.198e-005	1.281e-005	1.420e-005	1.715e-005	2.275e-005	2.867e-005
-1	2.484e-006	6.455e-006	5.600e-006	3.530e-006	3.778e-006	5.499e-006	1.448e-006	1.053e-005	4.069e-006	2.767e-006	3.324e-006	1.060e-005	2.854e-006	7.130e-006	3.577e-006	1.972e-006	2.816e-006	0.000	7.318e-006	4.137e-006	5.191e-006	5.483e-006	8.012e-006	7.276e-006	4.519e-006	5.492e-006	6.764e-006	7.661e-006	1.139e-005	9.016e-006	1.099e-005	1.154e-005	1.504e-005	9.948e-006	7.288e-006	9.128e-006	1.120e-005	2.125e-005	1.938e-005	1.542e-005	1.167e-005	1.183e-005	1.464e-005	1.113e-005	1.342e-005	1.213e-005	1.435e-005	2.133e-005	2.562e-005
22	8.351e-006	1.156e-005	9.402e-006	8.056e-006	1.458e-005	4.761e-006	7.032e-006	1.482e-005	1.121e-005	1.266e-005	1.022e-005	1.163e-005	5.695e-006	9.816e-006	6.347e-006	1.022e-005	1.162e-005	7.318e-006	0.000	3.976e-006	6.639e-006	3.677e-006	4.917e-006	3.113e-006	3.119e-006	4.302e-006	4.660e-006	5.405e-006	3.929e-006	3.575e-006	6.123e-006	4.863e-006	1.142e-005	5.722e-006	3.202e-006	8.986e-006	5.873e-006	8.672e-006	9.038e-006	1.174e-005	1.188e-005	6.874e-006	7.270e-006	7.015e-006	1.449e-005	6.870e-006	8.980e-006	1.270e-005	1.612e-005
23	5.236e-006	9.869e-006	9.607e-006	7.522e-006	8.069e-006	7.917e-006	4.819e-006	1.490e-005	6.669e-006	5.996e-006	6.347e-006	1.495e-005	5.994e-006	1.088e-005	6.969e-006	6.317e-006	6.462e-006	4.137e-006	3.976e-006	0.000	1.886e-006	3.170e-006	5.049e-006	2.608e-006	2.460e-006	2.780e-006	3.340e-006	6.080e-006	6.822e-006	3.999e-006	6.145e-006	7.889e-006	9.239e-006	5.982e-006	3.539e-006	4.121e-006	6.470e-006	1.708e-005	1.198e-005	8.228e-006	7.442e-006	4.999e-006	7.986e-006	5.842e-006	8.278e-006	6.393e-006	8.007e-006	1.435e-005	1.865e-005
24	7.466e-006	1.416e-005	1.462e-005	1.158e-005	1.062e-005	1.150e-005	5.564e-006	2.134e-005	9.810e-006	8.042e-006	9.482e-006	2.083e-005	8.715e-006	1.620e-005	1.084e-005	8.357e-006	6.633e-006	5.191e-006	6.639e-006	1.886e-006	0.000	4.014e-006	5.151e-006	5.268e-006	4.549e-006	2.473e-006	3.364e-006	6.379e-006	8.777e-006	4.385e-006	4.976e-006	7.723e-006	6.325e-006	4.491e-006	3.932e-006	3.139e-006	5.395e-006	1.672e-005	1.004e-005	5.236e-006	3.747e-006	3.821e-006	6.051e-006	5.252e-006	4.159e-006	4.450e-006	5.421e-006	1.105e-005	1.392e-005
25	6.085e-006	9.722e-006	9.125e-006	7.604e-006	1.083e-005	5.654e-006	4.676e-006	1.228e-005	9.141e-006	9.874e-006	8.878e-006	1.062e-005	6.619e-006	8.540e-006	6.212e-006	8.279e-006	9.673e-006	5.483e-006	3.677e-006	3.170e-006	4.014e-006	0.000	5.183e-006	2.893e-006	2.390e-006	2.688e-006	2.028e-006	2.565e-006	5.924e-006	3.111e-006	4.062e-006	4.717e-006	1.115e-005	4.460e-006	3.342e-006	7.063e-006	4.360e-006	1.042e-005	8.504e-006	1.028e-005	8.383e-006	6.037e-006	7.581e-006	4.550e-006	1.041e-005	6.191e-006	8.210e-006	1.204e-005	1.620e-005
26	9.374e-006	1.954e-005	1.410e-005	1.024e-005	1.539e-005	1.079e-005	6.701e-006	2.008e-005	1.333e-005	1.316e-005	1.307e-005	1.802e-005	8.298e-006	1.492e-005	1.036e-005	1.050e-005	9.270e-006	8.012e-006	4.917e-006	5.049e-006	5.151e-006	5.183e-006	0.000	6.400e-006	4.601e-006	3.099e-006	4.427e-006	3.668e-006	9.152e-006	4.248e-006	5.461e-006	4.047e-006	9.011e-006	3.767e-006	3.694e-006	6.945e-006	5.124e-006	1.031e-005	1.200e-005	8.395e-006	6.159e-006	5.366e-006	6.218e-006	3.816e-006	8.058e-006	4.483e-006	7.564e-006	1.017e-005	1.357e-005
27	7.907e-006	9.427e-006	8.602e-006	8.301e-006	1.123e-005	6.734e-006	6.910e-006	1.249e-005	9.331e-006	1.024e-005	8.589e-006	1.182e-005	7.018e-006	9.489e-006	6.669e-006	9.488e-006	1.229e-005	7.276e-006	3.113e-006	2.608e-006	5.268e-006	2.893e-006	6.400e-006	0.000	2.055e-006	4.802e-006	3.071e-006	6.176e-006	4.117e-006	3.418e-006	6.477e-006	6.654e-006	1.237e-005	7.541e-006	3.409e-006	7.088e-006	6.625e-006	1.449e-005	1.086e-005	1.051e-005	1.132e-005	6.534e-006	8.818e-006	7.197e-006	1.279e-005	8.513e-006	9.450e-006	1.599e-005	1.930e-005
28	4.947e-006	8.466e-006	6.917e-006	5.286e-006	8.778e-006	6.131e-006	3.907e-006	1.013e-005	7.366e-006	7.831e-006	6.368e-006	1.049e-005	5.040e-006	7.612e-006	4.441e-006	6.330e-006	9.093e-006	4.519e-006	3.119e-006	2.460e-006	4.549e-006	2.390e-006	4.601e-006	2.055e-006	0.000	3.039e-006	2.655e-006	4.687e-006	5.643e-006	3.582e-006	5.456e-006	5.630e-006	1.189e-005	7.141e-006	3.121e-006	6.982e-006	6.149e-006	1.363e-005	1.239e-005	1.109e-005	1.005e-005	7.433e-006	9.586e-006	6.532e-006	1.180e-005	7.458e-006	9.811e-006	1.556e-005	1.995e-005
29	6.007e-006	1.300e-005	1.283e-005	9.127e-006	1.241e-005	8.844e-006	4.699e-006	1.779e-005	1.007e-005	1.012e-005	9.997e-006	1.702e-005	7.478e-006	1.347e-005	8.328e-006	8.414e-006	7.228e-006	5.492e-006	4.302e-006	2.780e-006	2.473e-006	2.688e-006	3.099e-006	4.802e-006	3.039e-006	0.000	2.554e-006	3.330e-006	7.847e-006	2.867e-006	2.799e-006	3.827e-006	6.004e-006	2.638e-006	2.874e-006	4.050e-006	3.515e-006	1.122e-005	8.234e-006	6.745e-006	4.393e-006	4.390e-006	5.994e-006	3.569e-006	6.280e-006	3.059e-006	5.802e-006	8.464e-006	1.330e-005
30	8.246e-006	1.225e-005	1.200e-005	9.246e-006	1.252e-005	8.184e-006	5.728e-006	1.592e-005	1.100e-005	1.117e-005	1.077e-005	1.487e-005	8.649e-006	1.186e-005	8.635e-006	9.803e-006	1.130e-005	6.764e-006	4.660e-006	3.340e-006	3.364e-006	2.028e-006	4.427e-006	3.071e-006	2.655e-006	2.554e-006	0.000	3.436e-006	5.768e-006	2.777e-006	3.638e-006	4.058e-006	8.815e-006	4.487e-006	3.399e-006	6.068e-006	3.957e-006	1.183e-005	8.530e-006	8.723e-006	7.407e-006	5.517e-006	6.498e-006	3.922e-006	7.876e-006	4.529e-006	6.787e-006	1.160e-005	1.457e-005
31	8.901e-006	1.578e-005	1.216e-005	9.257e-006	1.568e-005	7.011e-006	6.210e-006	1.567e-005	1.338e-005	1.406e-005	1.377e-005	1.228e-005	9.199e-006	1.183e-005	8.461e-006	1.114e-005	1.131e-005	7.661e-006	5.405e-006	6.080e-006	6.379e-006	2.565e-006	3.668e-006	6.176e-006	4.687e-006	3.330e-006	3.436e-006	0.000	9.118e-006	3.945e-006	4.375e-006	3.336e-006	1.179e-005	3.614e-006	5.097e-006	8.883e-006	4.042e-006	8.044e-006	9.322e-006	1.172e-005	8.714e-006	7.288e-006	8.241e-006	3.907e-006	1.076e-005	5.587e-006	9.321e-006	1.051e-005	1.467e-005
32	1.350e-005	1.298e-005	1.449e-005	1.385e-005	1.894e-005	7.668e-006	1.115e-005	1.963e-005	1.663e-005	1.760e-005	1.459e-005	1.718e-005	1.009e-005	1.500e-005	1.104e-005	1.630e-005	1.798e-005	1.139e-005	3.929e-006	6.822e-006	8.777e-006	5.924e-006	9.152e-006	4.117e-006	5.643e-006	7.847e-006	5.768e-006	9.118e-006	0.000	4.401e-006	6.765e-006	7.119e-006	1.062e-005	8.222e-006	4.229e-006	1.035e-005	6.153e-006	1.020e-005	8.053e-006	1.206e-005	1.425e-005	7.884e-006	6.970e-006	1.103e-005	1.535e-005	9.526e-006	6.974e-006	1.357e-005	1.475e-005
33	9.981e-006	1.488e-005	1.346e-005	1.223e-005	1.644e-005	8.982e-006	7.795e-006	1.948e-005	1.331e-005	1.429e-005	1.405e-005	1.792e-005	1.016e-005	1.561e-005	1.047e-005	1.258e-005	1.309e-005	9.016e-006	3.575e-006	3.999e-006	4.385e-006	3.111e-006	4.248e-006	3.418e-006	3.582e-006	2.867e-006	2.777e-006	3.945e-006	4.401e-006	0.000	2.111e-006	3.058e-006	6.376e-006	3.220e-006	2.038e-006	5.145e-006	2.671e-006	8.848e-006	5.555e-006	5.332e-006	6.377e-006	3.452e-006	4.431e-006	4.457e-006	7.852e-006	4.001e-006	4.428e-006	8.385e-006	1.057e-005
34	1.203e-005	1.801e-005	1.886e-005	1.612e-005	2.040e-005	1.182e-005	9.296e-006	2.388e-005	1.778e-005	1.789e-005	1.662e-005	2.194e-005	1.300e-005	1.926e-005	1.325e-005	1.580e-005	1.467e-005	1.099e-005	6.123e-006	6.145e-006	4.976e-006	4.062e-006	5.461e-006	6.477e-006	5.456e-006	2.799e-006	3.638e-006	4.375e-006	6.765e-006	2.111e-006	0.000	2.873e-006	4.749e-006	2.728e-006	3.559e-006	5.628e-006	1.427e-006	7.602e-006	4.232e-006	5.843e-006	5.290e-006	3.687e-006	3.851e-006	4.489e-006	6.418e-006	2.278e-006	3.732e-006	4.664e-006	7.839e-006
35	1.380e-005	1.976e-005	1.732e-005	1.419e-005	2.185e-005	1.010e-005	9.774e-006	2.158e-005	1.952e-005	1.987e-005	1.825e-005	1.837e-005	1.145e-005	1.683e-005	1.149e-005	1.594e-005	1.619e-005	1.154e-005	4.863e-006	7.889e-006	7.723e-006	4.717e-006	4.047e-006	6.654e-006	5.630e-006	3.827e-006	4.058e-006	3.336e-006	7.119e-006	3.058e-006	2.873e-006	0.000	8.458e-006	3.857e-006	4.368e-006	1.022e-005	2.846e-006	5.474e-006	5.753e-006	9.998e-006	8.166e-006	6.454e-006	5.624e-006	5.405e-006	1.097e-005	3.652e-006	6.108e-006	7.146e-006	9.578e-006
36	1.776e-005	2.532e-005	2.898e-005	2.470e-005	2.555e-005	1.961e-005	1.506e-005	3.821e-005	2.354e-005	2.140e-005	2.283e-005	3.654e-005	1.815e-005	3.159e-005	2.169e-005	2.115e-005	1.657e-005	1.504e-005	1.142e-005	9.239e-006	6.325e-006	1.115e-005	9.011e-006	1.237e-005	1.189e-005	6.004e-006	8.815e-006	1.179e-005	1.062e-005	6.376e-006	4.749e-006	8.458e-006	0.000	5.030e-006	6.462e-006	6.052e-006	5.158e-006	1.389e-005	6.504e-006	4.148e-006	4.221e-006	4.743e-006	4.261e-006	1.056e-005	4.724e-006	3.620e-006	2.200e-006	5.034e-006	6.105e-006
37	1.139e-005	1.976e-005	1.872e-005	1.521e-005	1.940e-005	1.147e-005	8.806e-006	2.571e-005	1.645e-005	1.666e-005	1.690e-005	2.220e-005	1.246e-005	1.943e-005	1.413e-005	1.454e-005	1.125e-005	9.948e-006	5.722e-006	5.982e-006	4.491e-006	4.460e-006	3.767e-006	7.541e-006	7.141e-006	2.638e-006	4.487e-006	3.614e-006	8.222e-006	3.220e-006	2.728e-006	3.857e-006	5.030e-006	0.000	3.912e-006	4.801e-006	2.397e-006	7.756e-006	5.346e-006	5.770e-006	4.271e-006	2.717e-006	3.623e-006	3.426e-006	5.516e-006	2.393e-006	3.973e-006	4.505e-006	7.608e-006
38	8.393e-006	1.330e-005	1.213e-005	1.083e-005	1.365e-005	8.506e-006	6.624e-006	1.903e-005	1.171e-005	1.186e-005	1.138e-005	1.694e-005	6.935e-006	1.421e-005	8.847e-006	1.049e-005	1.103e-005	7.288e-006	3.202e-006	3.539e-006	3.932e-006	3.342e-006	3.694e-006	3.409e-006	3.121e-006	2.874e-006	3.399e-006	5.097e-006	4.229e-006	2.038e-006	3.559e-006	4.368e-006	6.462e-006	3.912e-006	0.000	5.079e-006	3.422e-006	9.027e-006	7.534e-006	5.977e-006	5.284e-006	3.678e-006	4.579e-006	5.364e-006	7.699e-006	4.682e-006	4.515e-006	9.283e-006	1.133e-005
39	8.862e-006	1.659e-005	1.794e-005	1.497e-005	1.425e-005	1.579e-005	8.993e-006	2.656e-005	1.157e-005	1.140e-005	1.362e-005	2.576e-005	1.348e-005	2.102e-005	1.586e-005	1.221e-005	9.212e-006	9.128e-006	8.986e-006	4.121e-006	3.139e-006	7.063e-006	6.945e-006	7.088e-006	6.982e-006	4.050e-006	6.068e-006	8.883e-006	1.035e-005	5.145e-006	5.628e-006	1.022e-005	6.052e-006	4.801e-006	5.079e-006	0.000	6.919e-006	1.932e-005	1.174e-005	4.262e-006	4.905e-006	2.907e-006	6.324e-006	5.656e-006	3.512e-006	5.560e-006	6.060e-006	1.102e-005	1.471e-005
40	1.371e-005	1.984e-005	1.961e-005	1.687e-005	2.126e-005	1.139e-005	1.001e-005	2.460e-005	1.938e-005	1.890e-005	1.749e-005	2.177e-005	1.291e-005	1.933e-005	1.358e-005	1.669e-005	1.494e-005	1.120e-005	5.873e-006	6.470e-006	5.395e-006	4.360e-006	5.124e-006	6.625e-006	6.149e-006	3.515e-006	3.957e-006	4.042e-006	6.153e-006	2.671e-006	1.427e-006	2.846e-006	5.158e-006	2.397e-006	3.422e-006	6.919e-006	0.000	6.025e-006	4.038e-006	6.651e-006	5.447e-006	3.414e-006	3.490e-006	4.461e-006	6.571e-006	2.411e-006	3.175e-006	4.391e-006	6.531e-006
41	2.344e-005	2.947e-005	2.668e-005	2.412e-005	3.553e-005	1.396e-005	1.876e-005	3.180e-005	3.118e-005	3.288e-005	2.862e-005	2.416e-005	1.843e-005	2.497e-005	1.951e-005	2.763e-005	2.697e-005	2.125e-005	8.672e-006	1.708e-005	1.672e-005	1.042e-005	1.031e-005	1.449e-005	1.363e-005	1.122e-005	1.183e-005	8.044e-006	1.020e-005	8.848e-006	7.602e-006	5.474e-006	1.389e-005	7.756e-006	9.027e-006	1.932e-005	6.025e-006	0.000	6.401e-006	1.700e-005	1.526e-005	1.194e-005	8.278e-006	1.126e-005	1.975e-005	9.047e-006	9.930e-006	7.157e-006	8.967e-006
42	2.200e-005	2.562e-005	2.821e-005	2.631e-005	3.151e-005	1.562e-005	1.825e-005	3.496e-005	2.834e-005	2.856e-005	2.735e-005	2.961e-005	2.048e-005	2.844e-005	2.146e-005	2.666e-005	2.437e-005	1.938e-005	9.038e-006	1.198e-005	1.004e-005	8.504e-006	1.200e-005	1.086e-005	1.239e-005	8.234e-006	8.530e-006	9.322e-006	8.053e-006	5.555e-006	4.232e-006	5.753e-006	6.504e-006	5.346e-006	7.534e-006	1.174e-005	4.038e-006	6.401e-006	0.000	8.812e-006	9.848e-006	6.296e-006	5.062e-006	1.014e-005	1.185e-005	5.399e-006	4.464e-006	4.414e-006	5.346e-006
43	1.676e-005	2.612e-005	2.589e-005	2.431e-005	2.389e-005	2.141e-005	1.522e-005	3.703e-005	2.031e-005	2.022e-005	2.250e-005	3.490e-005	1.927e-005	3.104e-005	2.265e-005	2.014e-005	1.590e-005	1.542e-005	1.174e-005	8.228e-006	5.236e-006	1.028e-005	8.395e-006	1.051e-005	1.109e-005	6.745e-006	8.723e-006	1.172e-005	1.206e-005	5.332e-006	5.843e-006	9.998e-006	4.148e-006	5.770e-006	5.977e-006	4.262e-006	6.651e-006	1.700e-005	8.812e-006	0.000	4.097e-006	2.947e-006	4.592e-006	7.462e-006	3.711e-006	5.049e-006	4.194e-006	8.044e-006	8.047e-006
44	1.368e-005	2.457e-005	2.406e-005	2.026e-005	1.908e-005	1.922e-005	1.081e-005	3.249e-005	1.811e-005	1.571e-005	1.855e-005	3.110e-005	1.492e-005	2.616e-005	1.869e-005	1.544e-005	1.162e-005	1.167e-005	1.188e-005	7.442e-006	3.747e-006	8.383e-006	6.159e-006	1.132e-005	1.005e-005	4.393e-006	7.407e-006	8.714e-006	1.425e-005	6.377e-006	5.290e-006	8.166e-006	4.221e-006	4.271e-006	5.284e-006	4.905e-006	5.447e-006	1.526e-005	9.848e-006	4.097e-006	0.000	4.248e-006	5.640e-006	6.486e-006	2.724e-006	4.281e-006	4.419e-006	6.990e-006	9.419e-006
45	1.340e-005	2.130e-005	2.078e-005	1.844e-005	1.988e-005	1.502e-005	1.146e-005	2.939e-005	1.741e-005	1.680e-005	1.754e-005	2.620e-005	1.444e-005	2.259e-005	1.722e-005	1.659e-005	1.280e-005	1.183e-005	6.874e-006	4.999e-006	3.821e-006	6.037e-006	5.366e-006	6.534e-006	7.433e-006	4.390e-006	5.517e-006	7.288e-006	7.884e-006	3.452e-006	3.687e-006	6.454e-006	4.743e-006	2.717e-006	3.678e-006	2.907e-006	3.414e-006	1.194e-005	6.296e-006	2.947e-006	4.248e-006	0.000	2.490e-006	4.087e-006	3.756e-006	3.058e-006	3.007e-006	5.967e-006	7.475e-006
46	1.694e-005	2.406e-005	2.435e-005	2.193e-005	2.535e-005	1.555e-005	1.404e-005	3.343e-005	2.195e-005	2.172e-005	2.098e-005	2.844e-005	1.568e-005	2.491e-005	1.930e-005	2.019e-005	1.675e-005	1.464e-005	7.270e-006	7.986e-006	6.051e-006	7.581e-006	6.218e-006	8.818e-006	9.586e-006	5.994e-006	6.498e-006	8.241e-006	6.970e-006	4.431e-006	3.851e-006	5.624e-006	4.261e-006	3.623e-006	4.579e-006	6.324e-006	3.490e-006	8.278e-006	5.062e-006	4.592e-006	5.640e-006	2.490e-006	0.000	5.842e-006	5.837e-006	2.879e-006	2.395e-006	4.677e-006	4.784e-006
47	1.105e-005	2.085e-005	1.712e-005	1.378e-005	1.864e-005	1.328e-005	9.211e-006	2.279e-005	1.466e-005	1.604e-005	1.594e-005	1.961e-005	1.301e-005	1.703e-005	1.423e-005	1.376e-005	1.198e-005	1.113e-005	7.015e-006	5.842e-006	5.252e-006	4.550e-006	3.816e-006	7.197e-006	6.532e-006	3.569e-006	3.922e-006	3.907e-006	1.103e-005	4.457e-006	4.489e-006	5.405e-006	1.056e-005	3.426e-006	5.364e-006	5.656e-006	4.461e-006	1.126e-005	1.014e-005	7.462e-006	6.486e-006	4.087e-006	5.842e-006	0.000	6.609e-006	3.989e-006	8.309e-006	9.277e-006	1.340e-005
48	1.557e-005	2.633e-005	2.713e-005	2.277e-005	2.074e-005	2.277e-005	1.298e-005	3.643e-005	1.980e-005	1.731e-005	2.050e-005	3.544e-005	1.922e-005	2.970e-005	2.256e-005	1.799e-005	1.281e-005	1.342e-005	1.449e-005	8.278e-006	4.159e-006	1.041e-005	8.058e-006	1.279e-005	1.180e-005	6.280e-006	7.876e-006	1.076e-005	1.535e-005	7.852e-006	6.418e-006	1.097e-005	4.724e-006	5.516e-006	7.699e-006	3.512e-006	6.571e-006	1.975e-005	1.185e-005	3.711e-006	2.724e-006	3.756e-006	5.837e-006	6.609e-006	0.000	4.701e-006	5.089e-006	9.093e-006	1.007e-005
49	1.419e-005	2.290e-005	2.278e-005	1.829e-005	2.243e-005	1.467e-005	1.139e-005	2.967e-005	1.987e-005	1.918e-005	1.904e-005	2.669e-005	1.474e-005	2.300e-005	1.622e-005	1.717e-005	1.420e-005	1.213e-005	6.870e-006	6.393e-006	4.450e-006	6.191e-006	4.483e-006	8.513e-006	7.458e-006	3.059e-006	4.529e-006	5.587e-006	9.526e-006	4.001e-006	2.278e-006	3.652e-006	3.620e-006	2.393e-006	4.682e-006	5.560e-006	2.411e-006	9.047e-006	5.399e-006	5.049e-006	4.281e-006	3.058e-006	2.879e-006	3.989e-006	4.701e-006	0.000	3.461e-006	3.972e-006	6.545e-006
50	1.778e-005	2.395e-005	2.650e-005	2.301e-005	2.451e-005	1.701e-005	1.416e-005	3.454e-005	2.285e-005	2.112e-005	2.154e-005	3.187e-005	1.643e-005	2.797e-005	1.992e-005	2.086e-005	1.715e-005	1.435e-005	8.980e-006	8.007e-006	5.421e-006	8.210e-006	7.564e-006	9.450e-006	9.811e-006	5.802e-006	6.787e-006	9.321e-006	6.974e-006	4.428e-006	3.732e-006	6.108e-006	2.200e-006	3.973e-006	4.515e-006	6.060e-006	3.175e-006	9.930e-006	4.464e-006	4.194e-006	4.419e-006	3.007e-006	2.395e-006	8.309e-006	5.089e-006	3.461e-006	0.000	4.060e-006	4.527e-006
51	2.333e-005	3.271e-005	3.437e-005	2.991e-005	3.507e-005	2.147e-005	1.943e-005	4.207e-005	3.166e-005	3.095e-005	2.981e-005	3.672e-005	2.300e-005	3.416e-005	2.584e-005	2.854e-005	2.275e-005	2.133e-005	1.270e-005	1.435e-005	1.105e-005	1.204e-005	1.017e-005	1.599e-005	1.556e-005	8.464e-006	1.160e-005	1.051e-005	1.357e-005	8.385e-006	4.664e-006	7.146e-006	5.034e-006	4.505e-006	9.283e-006	1.102e-005	4.391e-006	7.157e-006	4.414e-006	8.044e-006	6.990e-006	5.967e-006	4.677e-006	9.277e-006	9.093e-006	3.972e-006	4.060e-006	0.000	3.614e-006
52	3.043e-005	3.908e-005	4.016e-005	3.698e-005	4.169e-005	2.565e-005	2.486e-005	5.038e-005	3.843e-005	3.713e-005	3.683e-005	4.347e-005	2.782e-005	4.131e-005	3.175e-005	3.485e-005	2.867e-005	2.562e-005	1.612e-005	1.865e-005	1.392e-005	1.620e-005	1.357e-005	1.930e-005	1.995e-005	1.330e-005	1.457e-005	1.467e-005	1.475e-005	1.057e-005	7.839e-006	9.578e-006	6.105e-006	7.608e-006	1.133e-005	1.471e-005	6.531e-006	8.967e-006	5.346e-006	8.047e-006	9.419e-006	7.475e-006	4.784e-006	1.340e-005	1.007e-005	6.545e-006	4.527e-006	3.614e-006	0.000
53	2.221e-005	3.132e-005	3.043e-005	2.813e-005	3.332e-005	1.946e-005	1.836e-005	3.927e-005	2.844e-005	2.936e-005	2.907e-005	3.296e-005	2.199e-005	3.192e-005	2.450e-005	2.663e-005	2.251e-005	1.995e-005	1.137e-005	1.296e-005	9.441e-006	1.007e-005	8.812e-006	1.349e-005	1.387e-005	8.142e-006	8.979e-006	8.660e-006	1.208e-005	6.254e-006	4.327e-006	6.339e-006	6.220e-006	4.473e-006	7.415e-006	1.012e-005	3.920e-006	7.171e-006	4.241e-006	5.343e-006	6.605e-006	4.730e-006	3.115e-006	6.447e-006	7.520e-006	3.670e-006	4.510e-006	3.453e-006	2.725e-006
54	2.633e-005	4.093e-005	4.261e-005	3.681e-005	3.675e-005	3.317e-005	2.373e-005	5.446e-005	3.288e-005	3.105e-005	3.404e-005	5.137e-005	2.881e-005	4.567e-005	3.484e-005	3.045e-005	2.221e-005	2.440e-005	2.129e-005	1.748e-005	1.144e-005	1.984e-005	1.367e-005	2.350e-005	2.175e-005	1.172e-005	1.731e-005	1.887e-005	2.373e-005	1.444e-005	1.085e-005	1.570e-005	5.150e-006	9.571e-006	1.369e-005	1.021e-005	1.172e-005	2.076e-005	1.378e-005	6.036e-006	4.732e-006	8.813e-006	8.477e-006	1.335e-005	5.909e-006	7.352e-006	7.421e-006	7.088e-006	8.014e-006
55	1.891e-005	3.054e-005	2.824e-005	2.413e-005	2.795e-005	1.928e-005	1.517e-005	3.683e-005	2.446e-005	2.390e-005	2.554e-005	3.210e-005	1.898e-005	2.970e-005	2.248e-005	2.214e-005	1.728e-005	1.674e-005	1.077e-005	1.078e-005	7.334e-006	9.357e-006	6.063e-006	1.282e-005	1.251e-005	6.007e-006	8.532e-006	7.096e-006	1.380e-005	5.922e-006	4.821e-006	6.057e-006	5.259e-006	2.622e-006	6.798e-006	7.703e-006	4.213e-006	8.879e-006	6.273e-006	5.169e-006	3.421e-006	3.966e-006	3.978e-006	5.310e-006	5.707e-006	3.096e-006	4.196e-006	3.232e-006	5.200e-006
56	2.851e-005	4.167e-005	4.152e-005	3.730e-005	3.963e-005	2.981e-005	2.430e-005	5.285e-005	3.566e-005	3.447e-005	3.700e-005	4.725e-005	2.976e-005	4.402e-005	3.436e-005	3.304e-005	2.562e-005	2.580e-005	1.904e-005	1.813e-005	1.206e-005	1.684e-005	1.307e-005	2.150e-005	2.112e-005	1.202e-005	1.507e-005	1.488e-005	1.981e-005	1.143e-005	8.470e-006	1.210e-005	5.574e-006	7.000e-006	1.271e-005	1.177e-005	8.051e-006	1.358e-005	7.865e-006	5.969e-006	5.755e-006	7.246e-006	6.290e-006	1.130e-005	6.965e-006	6.236e-006	5.680e-006	3.759e-006	3.709e-006
57	2.215e-005	3.556e-005	3.590e-005	3.129e-005	2.968e-005	2.975e-005	1.978e-005	4.817e-005	2.705e-005	2.467e-005	2.811e-005	4.558e-005	2.488e-005	3.952e-005	3.039e-005	2.522e-005	1.722e-005	1.981e-005	1.843e-005	1.282e-005	7.704e-006	1.629e-005	1.108e-005	1.810e-005	1.802e-005	1.011e-005	1.385e-005	1.605e-005	1.927e-005	1.130e-005	9.680e-006	1.451e-005	5.090e-006	7.514e-006	1.131e-005	6.041e-006	9.928e-006	2.183e-005	1.380e-005	3.653e-006	4.086e-006	5.195e-006	6.322e-006	1.002e-005	2.531e-006	6.694e-006	6.008e-006	8.609e-006	8.870e-006
58	3.087e-005	4.368e-005	4.564e-005	4.043e-005	4.044e-005	3.431e-005	2.665e-005	5.859e-005	3.681e-005	3.473e-005	3.759e-005	5.422e-005	3.160e-005	4.856e-005	3.829e-005	3.379e-005	2.555e-005	2.694e-005	2.268e-005	1.945e-005	1.268e-005	2.149e-005	1.577e-005	2.388e-005	2.441e-005	1.431e-005	1.781e-005	2.037e-005	2.285e-005	1.487e-005	1.199e-005	1.601e-005	5.712e-006	9.952e-006	1.554e-005	1.171e-005	1.196e-005	2.137e-005	1.266e-005	6.600e-006	6.506e-006	9.057e-006	7.844e-006	1.472e-005	6.555e-006	8.611e-006	7.137e-006	7.661e-006	6.661e-006
59	2.484e-005	3.248e-005	3.514e-005	3.133e-005	3.432e-005	2.317e-005	2.058e-005	4.474e-005	3.092e-005	2.974e-005	2.914e-005	4.008e-005	2.313e-005	3.537e-005	2.755e-005	2.851e-005	2.345e-005	2.121e-005	1.304e-005	1.374e-005	9.844e-006	1.350e-005	1.116e-005	1.468e-005	1.575e-005	1.003e-005	1.084e-005	1.402e-005	1.148e-005	8.453e-006	6.244e-006	8.750e-006	4.036e-006	6.336e-006	8.810e-006	9.637e-006	5.853e-006	1.166e-005	6.127e-006	6.284e-006	6.946e-006	5.034e-006	2.464e-006	1.045e-005	6.843e-006	4.608e-006	3.166e-006	4.834e-006	3.107e-006
60	3.180e-005	4.150e-005	4.094e-005	3.648e-005	4.493e-005	2.521e-005	2.630e-005	5.000e-005	4.077e-005	4.002e-005	3.768e-005	4.233e-005	2.677e-005	3.960e-005	3.167e-005	3.619e-005	3.053e-005	2.785e-005	1.574e-005	2.124e-005	1.747e-005	1.761e-005	1.349e-005	2.103e-005	2.099e-005	1.441e-005	1.618e-005	1.510e-005	1.493e-005	1.212e-005	8.933e-006	9.399e-006	9.065e-006	8.901e-006	1.243e-005	1.815e-005	7.497e-006	6.299e-006	7.887e-006	1.319e-005	1.204e-005	1.047e-005	5.924e-006	1.363e-005	1.446e-005	8.031e-006	7.300e-006	4.728e-006	3.622e-006
61	2.946e-005	3.362e-005	3.647e-005	3.316e-005	4.230e-005	1.986e-005	2.504e-005	4.333e-005	3.672e-005	3.834e-005	3.503e-005	3.589e-005	2.578e-005	3.505e-005	2.843e-005	3.466e-005	3.104e-005	2.608e-005	1.273e-005	1.863e-005	1.648e-005	1.486e-005	1.475e-005	1.642e-005	1.838e-005	1.309e-005	1.301e-005	1.360e-005	1.068e-005	1.027e-005	8.104e-006	8.000e-006	9.551e-006	8.677e-006	1.191e-005	1.706e-005	6.717e-006	6.981e-006	4.908e-006	1.359e-005	1.471e-005	1.040e-005	6.104e-006	1.331e-005	1.625e-005	7.927e-006	7.268e-006	6.207e-006	5.254e-006
62	2.722e-005	3.781e-005	3.874e-005	3.556e-005	3.630e-005	2.825e-005	2.348e-005	5.076e-005	3.246e-005	3.106e-005	3.366e-005	4.538e-005	2.737e-005	4.165e-005	3.294e-005	3.098e-005	2.423e-005	2.434e-005	1.655e-005	1.510e-005	1.023e-005	1.607e-005	1.285e-005	1.740e-005	1.943e-005	1.180e-005	1.367e-005	1.588e-005	1.678e-005	1.017e-005	8.701e-006	1.247e-005	4.984e-006	6.803e-006	1.092e-005	9.106e-006	8.364e-006	1.561e-005	7.517e-006	4.709e-006	5.752e-006	5.145e-006	4.813e-006	1.108e-005	6.309e-006	6.621e-006	4.710e-006	5.069e-006	4.566e-006
63	2.912e-005	4.299e-005	4.339e-005	3.786e-005	3.824e-005	3.278e-005	2.490e-005	5.599e-005	3.498e-005	3.274e-005	3.503e-005	5.130e-005	2.939e-005	4.520e-005	3.677e-005	3.225e-005	2.346e-005	2.567e-005	2.109e-005	1.858e-005	1.266e-005	2.018e-005	1.361e-005	2.293e-005	2.350e-005	1.455e-005	1.709e-005	1.894e-005	2.079e-005	1.475e-005	1.262e-005	1.655e-005	6.725e-006	8.763e-006	1.454e-005	1.113e-005	1.147e-005	1.931e-005	1.399e-005	8.001e-006	7.323e-006	7.825e-006	6.521e-006	1.326e-005	6.100e-006	8.888e-006	6.881e-006	7.893e-006	6.958e-006
64	4.239e-005	5.584e-005	5.760e-005	5.133e-005	5.477e-005	4.039e-005	3.638e-005	7.000e-005	5.153e-005	4.831e-005	4.948e-005	6.266e-005	3.966e-005	5.834e-005	4.669e-005	4.625e-005	3.627e-005	3.666e-005	2.795e-005	2.795e-005	2.027e-005	2.757e-005	2.145e-005	3.182e-005	3.203e-005	2.062e-005	2.383e-005	2.485e-005	2.737e-005	2.040e-005	1.546e-005	1.827e-005	9.776e-006	1.430e-005	2.113e-005	2.105e-005	1.413e-005	1.918e-005	1.315e-005	1.342e-005	1.235e-005	1.419e-005	1.061e-005	1.978e-005	1.306e-005	1.120e-005	1.011e-005	7.655e-006	5.205e-006
65	2.097e-005	3.433e-005	3.348e-005	2.868e-005	3.035e-005	2.506e-005	1.857e-005	4.473e-005	2.649e-005	2.534e-005	2.764e-005	4.000e-005	2.206e-005	3.520e-005	2.797e-005	2.431e-005	1.676e-005	1.905e-005	1.486e-005	1.256e-005	8.237e-006	1.320e-005	8.803e-006	1.651e-005	1.681e-005	8.417e-006	1.176e-005	1.220e-005	1.774e-005	9.914e-006	8.388e-006	1.126e-005	5.607e-006	4.506e-006	9.797e-006	7.186e-006	7.965e-006	1.526e-005	1.075e-005	5.254e-006	4.151e-006	4.591e-006	5.004e-006	7.334e-006	4.609e-006	5.131e-006	5.806e-006	5.635e-006	7.092e-006
66	3.763e-005	5.069e-005	5.336e-005	4.788e-005	5.249e-005	3.781e-005	3.329e-005	6.587e-005	4.714e-005	4.639e-005	4.716e-005	5.949e-005	3.865e-005	5.569e-005	4.369e-005	4.355e-005	3.437e-005	3.451e-005	2.569e-005	2.626e-005	1.920e-005	2.536e-005	1.951e-005	2.990e-005	2.900e-005	1.791e-005	2.207e-005	2.235e-005	2.558e-005	1.747e-005	1.276e-005	1.676e-005	7.449e-006	1.231e-005	1.913e-005	1.817e-005	1.287e-005	1.725e-005	1.137e-005	1.069e-005	1.165e-005	1.296e-005	9.871e-006	1.857e-005	1.155e-005	9.783e-006	9.459e-006	6.139e-006	4.161e-006
67	2.183e-005	3.085e-005	3.300e-005	2.939e-005	3.006e-005	2.372e-005	1.858e-005	4.276e-005	2.632e-005	2.587e-005	2.742e-005	3.973e-005	2.401e-005	3.528e-005	2.771e-005	2.564e-005	2.019e-005	1.924e-005	1.443e-005	1.140e-005	7.072e-006	1.215e-005	1.051e-005	1.392e-005	1.506e-005	8.708e-006	9.653e-006	1.245e-005	1.280e-005	7.373e-006	6.366e-006	1.045e-005	4.077e-006	5.349e-006	9.009e-006	6.172e-006	6.619e-006	1.577e-005	7.357e-006	3.659e-006	5.112e-006	3.850e-006	3.508e-006	8.557e-006	3.796e-006	5.013e-006	3.178e-006	6.327e-006	5.471e-006
68	2.288e-005	3.181e-005	3.113e-005	2.687e-005	3.300e-005	1.797e-005	1.791e-005	3.880e-005	2.911e-005	2.893e-005	2.853e-005	3.271e-005	2.037e-005	3.043e-005	2.408e-005	2.553e-005	2.128e-005	1.909e-005	1.114e-005	1.346e-005	1.007e-005	1.059e-005	8.283e-006	1.394e-005	1.484e-005	8.575e-006	9.064e-006	8.521e-006	1.169e-005	7.606e-006	6.179e-006	6.128e-006	6.561e-006	3.856e-006	8.624e-006	1.165e-005	4.409e-006	7.172e-006	5.539e-006	9.187e-006	7.386e-006	6.098e-006	3.793e-006	7.755e-006	8.802e-006	4.393e-006	4.805e-006	4.391e-006	3.840e-006
69	2.186e-005	3.333e-005	3.250e-005	2.923e-005	3.193e-005	2.366e-005	1.919e-005	4.322e-005	2.638e-005	2.703e-005	2.743e-005	3.877e-005	2.221e-005	3.513e-005	2.790e-005	2.574e-005	2.036e-005	2.055e-005	1.359e-005	1.301e-005	9.403e-006	1.342e-005	9.281e-006	1.505e-005	1.584e-005	9.633e-006	1.166e-005	1.302e-005	1.401e-005	8.319e-006	7.485e-006	1.121e-005	5.880e-006	5.834e-006	8.151e-006	7.770e-006	7.066e-006	1.281e-005	9.847e-006	4.601e-006	5.332e-006	4.640e-006	3.556e-006	8.043e-006	6.028e-006	6.189e-006	4.785e-006	5.934e-006	6.072e-006
70	3.924e-005	4.786e-005	5.008e-005	4.584e-005	5.372e-005	3.035e-005	3.377e-005	6.008e-005	4.798e-005	4.799e-005	4.742e-005	5.031e-005	3.553e-005	4.975e-005	4.028e-005	4.469e-005	3.794e-005	3.473e-005	2.164e-005	2.664e-005	2.143e-005	2.218e-005	2.053e-005	2.673e-005	2.836e-005	1.910e-005	2.047e-005	1.919e-005	2.098e-005	1.645e-005	1.322e-005	1.382e-005	1.115e-005	1.206e-005	1.841e-005	2.266e-005	1.144e-005	1.016e-005	7.125e-006	1.566e-005	1.559e-005	1.419e-005	9.440e-006	1.866e-005	1.780e-005	1.101e-005	9.726e-006	6.154e-006	3.636e-006
71	2.886e-005	4.098e-005	4.179e-005	3.665e-005	4.040e-005	2.822e-005	2.378e-005	5.144e-005	3.600e-005	3.542e-005	3.588e-005	4.619e-005	2.945e-005	4.253e-005	3.371e-005	3.276e-005	2.587e-005	2.556e-005	1.839e-005	1.852e-005	1.267e-005	1.687e-005	1.284e-005	2.123e-005	2.147e-005	1.213e-005	1.469e-005	1.458e-005	1.908e-005	1.197e-005	8.654e-006	1.165e-005	5.976e-006	6.410e-006	1.339e-005	1.279e-005	7.792e-006	1.258e-005	8.215e-006	8.238e-006	7.122e-006	7.905e-006	5.796e-006	1.158e-005	7.789e-006	6.202e-006	6.112e-006	4.060e-006	3.516e-006
72	3.016e-005	3.951e-005	4.198e-005	3.783e-005	4.005e-005	2.796e-005	2.530e-005	5.248e-005	3.629e-005	3.493e-005	3.546e-005	4.633e-005	2.804e-005	4.203e-005	3.417e-005	3.373e-005	2.713e-005	2.601e-005	1.808e-005	1.814e-005	1.313e-005	1.714e-005	1.454e-005	1.996e-005	2.198e-005	1.391e-005	1.492e-005	1.682e-005	1.673e-005	1.243e-005	1.031e-005	1.250e-005	6.535e-006	7.991e-006	1.300e-005	1.339e-005	9.087e-006	1.363e-005	8.129e-006	9.117e-006	8.296e-006	7.806e-006	4.671e-006	1.324e-005	9.240e-006	7.760e-006	5.086e-006	5.464e-006	3.656e-006
73	3.245e-005	4.854e-005	4.731e-005	4.136e-005	4.273e-005	3.684e-005	2.759e-005	5.946e-005	3.891e-005	3.724e-005	4.013e-005	5.443e-005	3.407e-005	4.878e-005	4.056e-005	3.560e-005	2.706e-005	2.929e-005	2.419e-005	2.168e-005	1.475e-005	2.232e-005	1.461e-005	2.614e-005	2.586e-005	1.569e-005	1.885e-005	1.974e-005	2.624e-005	1.655e-005	1.320e-005	1.671e-005	9.206e-006	1.018e-005	1.717e-005	1.315e-005	1.303e-005	2.101e-005	1.549e-005	8.751e-006	7.614e-006	9.417e-006	8.558e-006	1.294e-005	7.281e-006	9.108e-006	1.004e-005	8.249e-006	7.638e-006
74	2.622e-005	4.043e-005	3.835e-005	3.378e-005	3.693e-005	2.836e-005	2.149e-005	4.926e-005	3.316e-005	3.196e-005	3.379e-005	4.333e-005	2.655e-005	3.995e-005	3.199e-005	2.962e-005	2.224e-005	2.327e-005	1.866e-005	1.803e-005	1.203e-005	1.614e-005	1.101e-005	2.101e-005	2.020e-005	1.156e-005	1.471e-005	1.324e-005	2.054e-005	1.188e-005	8.857e-006	1.134e-005	7.969e-006	6.203e-006	1.231e-005	1.141e-005	8.287e-006	1.349e-005	1.118e-005	7.433e-006	5.500e-006	7.103e-006	6.364e-006	9.526e-006	6.823e-006	7.000e-006	7.302e-006	5.175e-006	5.285e-006
75	3.637e-005	4.378e-005	4.790e-005	4.443e-005	5.118e-005	3.026e-005	3.149e-005	5.811e-005	4.489e-005	4.601e-005	4.402e-005	5.062e-005	3.488e-005	4.854e-005	3.926e-005	4.260e-005	3.597e-005	3.310e-005	2.111e-005	2.508e-005	2.028e-005	2.164e-005	1.970e-005	2.470e-005	2.648e-005	1.807e-005	1.968e-005	2.022e-005	1.757e-005	1.490e-005	1.124e-005	1.417e-005	9.045e-006	1.090e-005	1.672e-005	1.876e-005	1.058e-005	1.190e-005	7.887e-006	1.291e-005	1.470e-005	1.207e-005	7.908e-006	1.821e-005	1.563e-005	1.102e-005	8.087e-006	5.702e-006	3.359e-006
76	2.612e-005	4.001e-005	3.811e-005	3.305e-005	3.672e-005	2.832e-005	2.174e-005	4.921e-005	3.260e-005	3.139e-005	3.184e-005	4.519e-005	2.543e-005	3.992e-005	3.098e-005	2.902e-005	2.202e-005	2.287e-005	1.636e-005	1.620e-005	1.134e-005	1.684e-005	9.947e-006	1.942e-005	1.877e-005	1.118e-005	1.459e-005	1.501e-005	1.834e-005	1.097e-005	8.918e-006	1.164e-005	6.092e-006	6.883e-006	1.119e-005	1.061e-005	8.100e-006	1.416e-005	1.157e-005	6.423e-006	6.117e-006	6.303e-006	5.409e-006	1.017e-005	6.417e-006	5.851e-006	6.340e-006	5.818e-006	4.932e-006
77	4.342e-005	5.996e-005	6.167e-005	5.532e-005	5.803e-005	4.604e-005	3.873e-005	7.538e-005	5.270e-005	5.096e-005	5.396e-005	6.795e-005	4.500e-005	6.419e-005	5.221e-005	4.897e-005	3.767e-005	4.008e-005	3.386e-005	3.225e-005	2.338e-005	3.168e-005	2.437e-005	3.738e-005	3.647e-005	2.301e-005	2.774e-005	2.771e-005	3.518e-005	2.386e-005	1.817e-005	2.303e-005	1.201e-005	1.680e-005	2.519e-005	2.173e-005	1.826e-005	2.451e-005	1.792e-005	1.384e-005	1.317e-005	1.699e-005	1.447e-005	2.155e-005	1.338e-005	1.401e-005	1.438e-005	9.587e-006	8.206e-006
78	2.867e-005	4.164e-005	4.286e-005	3.761e-005	3.632e-005	3.381e-005	2.464e-005	5.434e-005	3.317e-005	3.112e-005	3.441e-005	5.168e-005	3.073e-005	4.543e-005	3.691e-005	3.133e-005	2.365e-005	2.541e-005	2.187e-005	1.676e-005	1.079e-005	1.962e-005	1.423e-005	2.113e-005	2.212e-005	1.369e-005	1.556e-005	1.937e-005	2.165e-005	1.377e-005	1.188e-005	1.622e-005	6.753e-006	9.570e-006	1.473e-005	9.209e-006	1.191e-005	2.391e-005	1.405e-005	6.018e-006	6.437e-006	7.020e-006	7.284e-006	1.234e-005	4.543e-006	8.276e-006	7.209e-006	9.674e-006	8.596e-006
79	2.552e-005	2.928e-005	3.083e-005	2.736e-005	3.612e-005	1.666e-005	2.093e-005	3.644e-005	3.223e-005	3.271e-005	2.926e-005	3.156e-005	2.195e-005	2.938e-005	2.339e-005	2.974e-005	2.707e-005	2.192e-005	9.463e-006	1.417e-005	1.357e-005	1.128e-005	1.139e-005	1.215e-005	1.399e-005	1.071e-005	1.012e-005	1.074e-005	7.116e-006	7.102e-006	6.191e-006	6.169e-006	8.638e-006	6.533e-006	9.438e-006	1.427e-005	4.955e-006	6.360e-006	4.467e-006	1.271e-005	1.366e-005	7.736e-006	5.358e-006	1.127e-005	1.469e-005	6.790e-006	5.767e-006	5.858e-006	6.367e-006
80	1.534e-005	2.486e-005	2.254e-005	1.918e-005	2.151e-005	1.856e-005	1.222e-005	3.049e-005	1.890e-005	1.863e-005	1.940e-005	2.881e-005	1.584e-005	2.403e-005	1.941e-005	1.742e-005	1.441e-005	1.391e-005	1.012e-005	8.461e-006	6.864e-006	8.842e-006	5.605e-006	9.501e-006	9.998e-006	6.575e-006	7.540e-006	8.702e-006	1.040e-005	5.517e-006	6.104e-006	7.896e-006	7.809e-006	4.090e-006	5.564e-006	4.915e-006	5.684e-006	1.416e-005	1.176e-005	6.235e-006	5.385e-006	3.435e-006	4.974e-006	4.860e-006	5.207e-006	6.159e-006	5.811e-006	9.125e-006	1.108e-005
81	1.871e-005	3.101e-005	2.921e-005	2.513e-005	2.678e-005	2.186e-005	1.484e-005	3.871e-005	2.411e-005	2.313e-005	2.541e-005	3.497e-005	2.006e-005	3.110e-005	2.419e-005	2.161e-005	1.609e-005	1.634e-005	1.400e-005	1.204e-005	7.542e-006	1.079e-005	7.415e-006	1.481e-005	1.393e-005	7.223e-006	9.708e-006	9.253e-006	1.536e-005	7.495e-006	6.015e-006	8.223e-006	5.897e-006	3.620e-006	7.814e-006	6.796e-006	5.642e-006	1.269e-005	9.347e-006	5.114e-006	2.877e-006	4.293e-006	4.891e-006	6.436e-006	3.926e-006	5.115e-006	4.731e-006	5.611e-006	6.240e-006
82	2.876e-005	3.474e-005	3.413e-005	3.187e-005	4.207e-005	2.016e-005	2.336e-005	4.061e-005	3.763e-005	3.847e-005	3.417e-005	3.358e-005	2.380e-005	3.326e-005	2.590e-005	3.358e-005	3.083e-005	2.599e-005	1.302e-005	2.062e-005	1.886e-005	1.486e-005	1.367e-005	1.742e-005	1.763e-005	1.365e-005	1.502e-005	1.301e-005	1.243e-005	1.049e-005	7.792e-006	7.156e-006	1.171e-005	9.046e-006	1.104e-005	1.937e-005	6.724e-006	3.815e-006	6.488e-006	1.529e-005	1.470e-005	1.112e-005	8.185e-006	1.416e-005	1.849e-005	9.783e-006	8.958e-006	5.802e-006	5.728e-006
83	2.196e-005	2.975e-005	2.905e-005	2.668e-005	3.191e-005	1.902e-005	1.756e-005	3.662e-005	2.827e-005	2.875e-005	2.864e-005	3.167e-005	2.201e-005	3.052e-005	2.351e-005	2.623e-005	2.275e-005	1.960e-005	1.185e-005	1.304e-005	1.033e-005	9.808e-006	9.051e-006	1.260e-005	1.318e-005	8.446e-006	8.767e-006	8.187e-006	1.142e-005	5.558e-006	4.013e-006	5.457e-006	6.968e-006	4.129e-006	7.606e-006	9.861e-006	3.714e-006	8.145e-006	4.759e-006	6.888e-006	7.236e-006	4.757e-006	4.811e-006	6.984e-006	8.220e-006	4.866e-006	4.731e-006	4.293e-006	4.341e-006
84	2.022e-005	3.393e-005	3.242e-005	2.779e-005	2.818e-005	2.795e-005	1.687e-005	4.148e-005	2.571e-005	2.467e-005	2.720e-005	3.990e-005	2.490e-005	3.512e-005	2.761e-005	2.338e-005	1.729e-005	1.899e-005	1.796e-005	1.328e-005	8.397e-006	1.347e-005	9.247e-006	1.714e-005	1.557e-005	8.348e-006	1.145e-005	1.193e-005	2.016e-005	9.844e-006	7.506e-006	1.157e-005	7.498e-006	6.021e-006	1.069e-005	6.586e-006	7.907e-006	1.896e-005	1.351e-005	4.778e-006	4.055e-006	5.546e-006	7.809e-006	6.755e-006	3.176e-006	6.013e-006	7.856e-006	7.881e-006	1.006e-005
85	1.787e-005	2.577e-005	2.540e-005	2.212e-005	2.677e-005	1.608e-005	1.334e-005	3.207e-005	2.354e-005	2.363e-005	2.240e-005	2.913e-005	1.705e-005	2.618e-005	1.939e-005	2.104e-005	1.828e-005	1.563e-005	8.489e-006	9.814e-006	7.554e-006	7.633e-006	6.317e-006	1.014e-005	1.015e-005	5.839e-006	7.080e-006	7.415e-006	8.629e-006	4.122e-006	2.991e-006	4.749e-006	4.959e-006	2.623e-006	5.228e-006	7.994e-006	2.707e-006	6.612e-006	4.639e-006	6.173e-006	5.369e-006	3.680e-006	3.312e-006	6.161e-006	7.229e-006	3.832e-006	3.003e-006	3.200e-006	4.860e-006
86	1.170e-005	1.779e-005	1.700e-005	1.543e-005	1.584e-005	1.287e-005	9.325e-006	2.436e-005	1.425e-005	1.343e-005	1.471e-005	2.315e-005	1.159e-005	1.951e-005	1.439e-005	1.386e-005	1.216e-005	9.547e-006	6.849e-006	4.790e-006	4.133e-006	5.735e-006	5.294e-006	5.484e-006	5.946e-006	4.983e-006	4.935e-006	7.549e-006	6.061e-006	3.296e-006	4.807e-006	6.802e-006	5.816e-006	4.548e-006	3.019e-006	3.969e-006	4.394e-006	1.345e-005	8.649e-006	4.781e-006	4.912e-006	2.627e-006	3.996e-006	6.407e-006	5.102e-006	5.723e-006	3.727e-006	1.004e-005	1.055e-005
87	1.658e-005	2.291e-005	2.399e-005	1.946e-005	2.470e-005	1.361e-005	1.215e-005	2.880e-005	2.262e-005	2.160e-005	1.980e-005	2.571e-005	1.488e-005	2.268e-005	1.678e-005	1.970e-005	1.701e-005	1.367e-005	7.489e-006	8.785e-006	6.670e-006	6.518e-006	6.410e-006	8.977e-006	8.221e-006	4.805e-006	5.480e-006	6.322e-006	6.944e-006	4.614e-006	2.501e-006	3.972e-006	5.457e-006	3.214e-006	5.309e-006	8.045e-006	2.074e-006	6.542e-006	4.472e-006	8.297e-006	6.316e-006	4.457e-006	3.719e-006	6.046e-006	7.720e-006	3.276e-006	3.191e-006	3.960e-006	6.460e-006
88	1.035e-005	1.573e-005	1.462e-005	1.241e-005	1.627e-005	1.147e-005	8.374e-006	1.940e-005	1.346e-005	1.503e-005	1.433e-005	1.838e-005	1.245e-005	1.550e-005	1.253e-005	1.353e-005	1.367e-005	1.029e-005	6.285e-006	5.650e-006	5.816e-006	3.796e-006	5.201e-006	5.230e-006	4.923e-006	4.311e-006	3.592e-006	4.489e-006	5.984e-006	2.686e-006	3.822e-006	5.762e-006	9.730e-006	3.931e-006	3.927e-006	5.018e-006	4.134e-006	1.124e-005	9.329e-006	7.894e-006	7.904e-006	4.430e-006	5.858e-006	3.633e-006	7.706e-006	6.194e-006	6.685e-006	1.070e-005	1.406e-005
89	1.704e-005	2.751e-005	2.690e-005	2.268e-005	2.612e-005	2.014e-005	1.381e-005	3.333e-005	2.166e-005	2.238e-005	2.252e-005	3.114e-005	1.980e-005	2.720e-005	2.222e-005	2.056e-005	1.683e-005	1.629e-005	1.161e-005	9.526e-006	6.537e-006	8.718e-006	6.528e-006	1.130e-005	1.094e-005	5.896e-006	6.973e-006	7.813e-006	1.315e-005	6.058e-006	4.355e-006	7.181e-006	7.086e-006	3.621e-006	7.770e-006	5.806e-006	4.902e-006	1.282e-005	9.143e-006	5.590e-006	4.868e-006	3.719e-006	4.441e-006	3.750e-006	5.005e-006	4.059e-006	5.613e-006	5.786e-006	8.758e-006
90	1.607e-005	2.615e-005	2.713e-005	2.408e-005	2.194e-005	2.433e-005	1.452e-005	3.662e-005	1.898e-005	1.878e-005	2.213e-005	3.628e-005	2.111e-005	3.081e-005	2.444e-005	1.930e-005	1.519e-005	1.532e-005	1.565e-005	9.552e-006	5.989e-006	1.157e-005	9.470e-006	1.293e-005	1.274e-005	7.770e-006	9.362e-006	1.278e-005	1.573e-005	8.431e-006	8.125e-006	1.288e-005	6.734e-006	7.031e-006	8.712e-006	3.588e-006	9.234e-006	2.243e-005	1.401e-005	3.653e-006	4.191e-006	4.783e-006	6.988e-006	7.915e-006	2.738e-006	7.292e-006	6.888e-006	1.174e-005	1.232e-005
91	1.780e-005	3.080e-005	2.772e-005	2.442e-005	2.528e-005	2.225e-005	1.446e-005	3.818e-005	2.266e-005	2.163e-005	2.360e-005	3.446e-005	1.875e-005	2.999e-005	2.374e-005	2.004e-005	1.530e-005	1.584e-005	1.355e-005	1.128e-005	6.977e-006	1.114e-005	6.948e-006	1.444e-005	1.310e-005	7.867e-006	1.018e-005	1.036e-005	1.519e-005	8.090e-006	6.899e-006	9.893e-006	7.001e-006	4.878e-006	7.125e-006	6.414e-006	6.475e-006	1.412e-005	1.179e-005	4.587e-006	3.069e-006	4.227e-006	4.588e-006	6.189e-006	3.849e-006	5.565e-006	5.860e-006	7.291e-006	7.829e-006
92	2.172e-005	3.510e-005	3.137e-005	2.762e-005	3.023e-005	2.459e-005	1.740e-005	4.247e-005	2.710e-005	2.598e-005	2.767e-005	3.734e-005	2.096e-005	3.336e-005	2.662e-005	2.422e-005	1.856e-005	1.920e-005	1.549e-005	1.481e-005	1.039e-005	1.409e-005	7.914e-006	1.734e-005	1.642e-005	1.032e-005	1.271e-005	1.206e-005	1.696e-005	9.965e-006	8.804e-006	1.034e-005	8.727e-006	6.349e-006	9.192e-006	9.586e-006	8.370e-006	1.356e-005	1.295e-005	7.045e-006	5.056e-006	6.223e-006	5.332e-006	7.942e-006	6.233e-006	7.459e-006	7.137e-006	7.995e-006	7.466e-006
93	2.136e-005	3.149e-005	3.048e-005	2.704e-005	2.880e-005	2.202e-005	1.742e-005	4.047e-005	2.571e-005	2.486e-005	2.722e-005	3.652e-005	2.220e-005	3.295e-005	2.609e-005	2.378e-005	1.846e-005	1.785e-005	1.370e-005	1.085e-005	7.171e-006	1.160e-005	8.348e-006	1.309e-005	1.426e-005	8.473e-006	9.185e-006	1.038e-005	1.342e-005	6.932e-006	6.618e-006	8.792e-006	5.600e-006	4.589e-006	8.453e-006	6.557e-006	5.926e-006	1.503e-005	8.631e-006	4.104e-006	4.874e-006	3.333e-006	4.126e-006	6.987e-006	4.160e-006	4.897e-006	4.214e-006	6.620e-006	6.011e-006
94	1.050e-005	2.008e-005	1.807e-005	1.519e-005	1.742e-005	1.413e-005	8.903e-006	2.669e-005	1.401e-005	1.420e-005	1.561e-005	2.409e-005	1.165e-005	2.055e-005	1.522e-005	1.275e-005	9.471e-006	9.183e-006	8.195e-006	6.020e-006	4.201e-006	6.390e-006	3.826e-006	8.362e-006	7.156e-006	4.083e-006	5.530e-006	6.234e-006	1.022e-005	4.603e-006	5.231e-006	6.823e-006	6.614e-006	3.550e-006	4.258e-006	4.011e-006	5.222e-006	1.340e-005	1.139e-005	4.565e-006	3.851e-006	3.525e-006	4.286e-006	4.131e-006	4.063e-006	4.613e-006	5.456e-006	9.328e-006	1.050e-005
95	1.446e-005	2.635e-005	2.494e-005	2.103e-005	2.361e-005	1.956e-005	1.245e-005	3.398e-005	1.879e-005	1.953e-005	2.045e-005	3.087e-005	1.669e-005	2.663e-005	2.103e-005	1.746e-005	1.263e-005	1.369e-005	1.217e-005	9.441e-006	6.059e-006	9.606e-006	6.223e-006	1.252e-005	1.129e-005	5.961e-006	8.363e-006	8.883e-006	1.415e-005	7.175e-006	6.063e-006	9.025e-006	7.215e-006	4.595e-006	7.329e-006	5.163e-006	6.384e-006	1.490e-005	1.237e-005	4.853e-006	3.871e-006	4.572e-006	5.001e-006	4.513e-006	4.064e-006	5.277e-006	6.448e-006	8.214e-006	9.977e-006
96	1.768e-005	2.507e-005	2.648e-005	2.456e-005	2.293e-005	2.002e-005	1.482e-005	3.687e-005	2.091e-005	1.926e-005	2.027e-005	3.444e-005	1.627e-005	2.952e-005	2.256e-005	1.991e-005	1.619e-005	1.513e-005	1.200e-005	9.871e-006	6.871e-006	1.199e-005	9.788e-006	1.158e-005	1.252e-005	9.233e-006	1.053e-005	1.482e-005	1.023e-005	8.120e-006	8.203e-006	1.215e-005	5.264e-006	7.608e-006	6.230e-006	6.451e-006	8.272e-006	1.691e-005	1.100e-005	5.146e-006	5.153e-006	4.744e-006	4.199e-006	1.129e-005	6.078e-006	8.161e-006	4.255e-006	9.783e-006	9.125e-006
97	2.206e-005	3.636e-005	3.641e-005	3.161e-005	2.800e-005	3.254e-005	1.998e-005	4.867e-005	2.544e-005	2.345e-005	2.840e-005	4.697e-005	2.632e-005	4.026e-005	3.292e-005	2.442e-005	1.606e-005	2.014e-005	2.276e-005	1.514e-005	9.499e-006	1.883e-005	1.322e-005	2.138e-005	2.102e-005	1.250e-005	1.600e-005	1.870e-005	2.463e-005	1.515e-005	1.412e-005	1.887e-005	9.567e-006	1.017e-005	1.463e-005	7.484e-006	1.443e-005	2.877e-005	2.016e-005	6.578e-006	5.503e-006	8.375e-006	1.063e-005	1.157e-005	3.913e-006	1.097e-005	1.040e-005	1.383e-005	1.474e-005
98	1.295e-005	2.311e-005	1.988e-005	1.735e-005	2.031e-005	1.419e-005	9.877e-006	2.882e-005	1.687e-005	1.727e-005	1.826e-005	2.437e-005	1.301e-005	2.194e-005	1.684e-005	1.545e-005	1.224e-005	1.140e-005	7.614e-006	7.660e-006	5.556e-006	7.147e-006	3.849e-006	9.141e-006	8.745e-006	4.889e-006	6.442e-006	6.155e-006	1.023e-005	4.742e-006	4.797e-006	5.966e-006	6.582e-006	2.879e-006	4.128e-006	5.298e-006	4.432e-006	9.926e-006	8.831e-006	5.056e-006	3.838e-006	3.030e-006	3.187e-006	4.001e-006	4.996e-006	4.124e-006	4.923e-006	6.583e-006	7.944e-006
99	1.490e-005	2.704e-005	2.719e-005	2.210e-005	2.196e-005	2.277e-005	1.397e-005	3.656e-005	1.731e-005	1.725e-005	1.937e-005	3.568e-005	1.855e-005	2.936e-005	2.388e-005	1.700e-005	1.184e-005	1.435e-005	1.443e-005	9.017e-006	6.011e-006	1.283e-005	8.690e-006	1.395e-005	1.334e-005	7.239e-006	1.053e-005	1.335e-005	1.797e-005	1.003e-005	9.734e-006	1.399e-005	7.757e-006	7.575e-006	1.014e-005	4.549e-006	1.089e-005	2.305e-005	1.674e-005	5.992e-006	5.357e-006	6.170e-006	7.518e-006	7.411e-006	4.585e-006	7.189e-006	8.908e-006	1.231e-005	1.543e-005
100	1.125e-005	2.105e-005	1.911e-005	1.693e-005	1.511e-005	1.844e-005	9.876e-006	2.810e-005	1.286e-005	1.219e-005	1.480e-005	2.681e-005	1.375e-005	2.196e-005	1.774e-005	1.250e-005	9.431e-006	9.981e-006	1.155e-005	5.956e-006	3.637e-006	8.139e-006	6.744e-006	9.295e-006	8.691e-006	6.268e-006	7.152e-006	1.015e-005	1.392e-005	7.527e-006	8.313e-006	1.136e-005	9.873e-006	6.689e-006	6.593e-006	3.775e-006	8.970e-006	2.135e-005	1.546e-005	5.006e-006	4.422e-006	4.200e-006	7.017e-006	5.372e-006	3.979e-006	7.494e-006	8.379e-006	1.397e-005	1.550e-005
101	1.199e-005	2.239e-005	2.033e-005	1.649e-005	1.814e-005	1.485e-005	9.458e-006	2.989e-005	1.531e-005	1.472e-005	1.680e-005	2.645e-005	1.287e-005	2.221e-005	1.703e-005	1.358e-005	9.629e-006	9.592e-006	8.434e-006	6.380e-006	3.923e-006	7.282e-006	4.247e-006	9.701e-006	9.068e-006	4.531e-006	6.133e-006	6.986e-006	1.130e-005	5.598e-006	6.091e-006	7.504e-006	5.595e-006	2.738e-006	5.114e-006	4.159e-006	5.520e-006	1.344e-005	1.043e-005	4.783e-006	3.296e-006	2.994e-006	3.679e-006	4.571e-006	3.662e-006	3.751e-006	5.076e-006	8.001e-006	9.395e-006
102	1.571e-005	2.510e-005	2.574e-005	2.202e-005	2.545e-005	1.586e-005	1.279e-005	3.471e-005	2.194e-005	2.121e-005	2.041e-005	2.981e-005	1.425e-005	2.637e-005	1.907e-005	1.916e-005	1.398e-005	1.377e-005	9.090e-006	9.819e-006	6.766e-006	9.221e-006	6.411e-006	1.179e-005	1.128e-005	5.645e-006	8.364e-006	9.095e-006	1.093e-005	6.846e-006	4.903e-006	7.022e-006	4.135e-006	3.601e-006	5.778e-006	7.774e-006	4.291e-006	8.891e-006	6.901e-006	6.232e-006	4.297e-006	4.511e-006	3.305e-006	7.074e-006	6.235e-006	3.811e-006	4.063e-006	3.896e-006	5.440e-006
103	1.534e-005	2.416e-005	2.361e-005	1.995e-005	2.537e-005	1.429e-005	1.167e-005	3.146e-005	2.169e-005	2.134e-005	1.903e-005	2.667e-005	1.295e-005	2.338e-005	1.665e-005	1.814e-005	1.426e-005	1.291e-005	7.596e-006	9.564e-006	7.142e-006	8.248e-006	5.274e-006	1.069e-005	9.644e-006	5.252e-006	7.496e-006	7.729e-006	9.783e-006	5.984e-006	4.140e-006	4.555e-006	5.400e-006	3.582e-006	5.484e-006	8.893e-006	3.887e-006	6.854e-006	6.848e-006	7.113e-006	5.408e-006	4.937e-006	2.992e-006	6.515e-006	7.801e-006	3.475e-006	4.334e-006	4.157e-006	5.454e-006
104	1.536e-005	2.292e-005	2.231e-005	1.884e-005	2.597e-005	1.326e-005	1.253e-005	3.014e-005	2.158e-005	2.258e-005	2.049e-005	2.457e-005	1.386e-005	2.211e-005	1.666e-005	1.913e-005	1.549e-005	1.369e-005	6.275e-006	9.321e-006	7.814e-006	7.412e-006	4.952e-006	9.402e-006	8.941e-006	5.308e-006	6.635e-006	6.444e-006	7.746e-006	5.099e-006	3.915e-006	4.092e-006	6.579e-006	3.022e-006	5.287e-006	7.977e-006	3.575e-006	6.427e-006	6.551e-006	7.573e-006	7.421e-006	4.516e-006	2.864e-006	5.397e-006	8.578e-006	3.419e-006	5.001e-006	4.805e-006	6.417e-006
105	2.004e-005	3.561e-005	3.515e-005	2.997e-005	2.767e-005	3.035e-005	1.854e-005	4.747e-005	2.472e-005	2.241e-005	2.649e-005	4.528e-005	2.455e-005	3.900e-005	3.037e-005	2.275e-005	1.417e-005	1.848e-005	2.045e-005	1.335e-005	8.162e-006	1.762e-005	1.163e-005	2.085e-005	1.882e-005	1.072e-005	1.547e-005	1.711e-005	2.417e-005	1.431e-005	1.222e-005	1.744e-005	7.629e-006	9.127e-006	1.377e-005	6.878e-006	1.280e-005	2.599e-005	1.826e-005	5.848e-006	4.996e-006	7.378e-006	9.743e-006	1.085e-005	3.612e-006	8.216e-006	9.707e-006	1.106e-005	1.336e-005
106	2.681e-005	3.300e-005	3.378e-005	2.996e-005	3.919e-005	1.739e-005	2.176e-005	4.157e-005	3.477e-005	3.464e-005	3.186e-005	3.273e-005	2.105e-005	3.207e-005	2.515e-005	3.109e-005	2.651e-005	2.255e-005	1.188e-005	1.836e-005	1.593e-005	1.417e-005	1.268e-005	1.754e-005	1.774e-005	1.271e-005	1.372e-005	1.209e-005	1.142e-005	1.134e-005	8.733e-006	7.920e-006	9.970e-006	7.788e-006	1.130e-005	1.791e-005	6.950e-006	4.459e-006	6.249e-006	1.514e-005	1.359e-005	1.079e-005	6.272e-006	1.336e-005	1.642e-005	8.369e-006	7.558e-006	5.422e-006	5.066e-006
107	1.514e-005	2.041e-005	2.060e-005	1.802e-005	2.361e-005	9.895e-006	1.154e-005	2.597e-005	2.055e-005	2.097e-005	1.939e-005	2.072e-005	1.346e-005	1.944e-005	1.500e-005	1.832e-005	1.592e-005	1.228e-005	5.771e-006	7.987e-006	6.658e-006	4.630e-006	6.431e-006	7.539e-006	7.804e-006	5.160e-006	5.030e-006	4.858e-006	6.280e-006	4.212e-006	3.426e-006	3.536e-006	7.426e-006	2.851e-006	5.173e-006	8.908e-006	2.251e-006	5.536e-006	3.690e-006	8.924e-006	7.769e-006	4.416e-006	3.532e-006	5.858e-006	9.457e-006	3.781e-006	4.187e-006	5.169e-006	6.437e-006
108	7.335e-006	1.427e-005	1.311e-005	1.052e-005	1.428e-005	8.501e-006	6.455e-006	2.002e-005	1.128e-005	1.224e-005	1.231e-005	1.694e-005	8.245e-006	1.405e-005	1.040e-005	1.048e-005	8.883e-006	7.212e-006	3.735e-006	4.076e-006	4.403e-006	3.364e-006	3.487e-006	5.127e-006	4.397e-006	2.268e-006	4.014e-006	4.276e-006	6.555e-006	2.943e-006	3.537e-006	4.486e-006	6.803e-006	2.269e-006	2.425e-006	3.737e-006	3.798e-006	9.673e-006	7.952e-006	6.801e-006	5.745e-006	3.057e-006	4.549e-006	3.891e-006	7.147e-006	3.850e-006	5.524e-006	8.083e-006	1.184e-005
109	1.554e-005	2.061e-005	1.947e-005	1.702e-005	2.547e-005	1.018e-005	1.230e-005	2.442e-005	2.155e-005	2.259e-005	1.927e-005	1.983e-005	1.327e-005	1.866e-005	1.364e-005	1.902e-005	1.759e-005	1.382e-005	4.519e-006	8.545e-006	8.974e-006	5.837e-006	5.714e-006	6.743e-006	7.154e-006	5.209e-006	5.562e-006	5.184e-006	6.412e-006	3.851e-006	3.091e-006	2.367e-006	8.138e-006	3.887e-006	5.352e-006	1.030e-005	2.779e-006	4.997e-006	4.886e-006	9.840e-006	1.024e-005	5.387e-006	4.463e-006	5.754e-006	1.204e-005	3.831e-006	6.264e-006	5.697e-006	8.275e-006
110	1.186e-005	2.196e-005	2.003e-005	1.711e-005	1.683e-005	1.781e-005	1.004e-005	2.950e-005	1.470e-005	1.390e-005	1.676e-005	2.704e-005	1.409e-005	2.313e-005	1.822e-005	1.396e-005	9.712e-006	1.053e-005	1.106e-005	6.805e-006	4.450e-006	8.252e-006	5.812e-006	9.983e-006	9.421e-006	5.940e-006	7.210e-006	8.728e-006	1.266e-005	6.704e-006	7.237e-006	1.022e-005	8.246e-006	5.044e-006	5.945e-006	3.447e-006	7.546e-006	1.822e-005	1.386e-005	4.712e-006	4.379e-006	3.450e-006	5.955e-006	4.813e-006	3.426e-006	6.507e-006	6.976e-006	1.119e-005	1.300e-005
111	1.233e-005	1.922e-005	1.950e-005	1.732e-005	1.947e-005	1.388e-005	1.002e-005	2.803e-005	1.642e-005	1.648e-005	1.607e-005	2.491e-005	1.210e-005	2.108e-005	1.593e-005	1.540e-005	1.209e-005	1.117e-005	6.698e-006	6.479e-006	5.085e-006	6.615e-006	5.299e-006	7.277e-006	7.983e-006	5.023e-006	6.090e-006	8.152e-006	6.493e-006	4.315e-006	4.543e-006	6.658e-006	5.116e-006	2.944e-006	3.643e-006	4.504e-006	4.351e-006	1.086e-005	7.792e-006	4.907e-006	5.037e-006	2.454e-006	2.505e-006	5.724e-006	5.737e-006	4.853e-006	3.546e-006	6.479e-006	8.257e-006
112	1.329e-005	2.590e-005	2.283e-005	1.847e-005	1.734e-005	2.295e-005	1.144e-005	3.205e-005	1.560e-005	1.411e-005	1.665e-005	3.273e-005	1.570e-005	2.611e-005	2.034e-005	1.410e-005	9.864e-006	1.259e-005	1.349e-005	7.766e-006	5.706e-006	1.200e-005	5.837e-006	1.207e-005	1.119e-005	7.288e-006	9.710e-006	1.290e-005	1.647e-005	9.652e-006	1.044e-005	1.329e-005	9.051e-006	7.691e-006	8.215e-006	4.778e-006	1.089e-005	2.369e-005	1.910e-005	6.245e-006	5.288e-006	5.733e-006	8.902e-006	7.160e-006	4.387e-006	8.269e-006	9.440e-006	1.427e-005	1.760e-005
113	7.673e-006	1.736e-005	1.398e-005	1.088e-005	1.229e-005	1.315e-005	5.896e-006	2.126e-005	1.015e-005	9.730e-006	1.095e-005	1.974e-005	8.495e-006	1.545e-005	1.211e-005	8.831e-006	6.887e-006	7.164e-006	7.084e-006	4.571e-006	3.842e-006	5.766e-006	3.343e-006	6.937e-006	5.545e-006	3.855e-006	5.423e-006	6.478e-006	1.078e-005	5.340e-006	6.381e-006	7.774e-006	9.748e-006	4.834e-006	4.172e-006	3.718e-006	6.738e-006	1.579e-005	1.432e-005	7.198e-006	4.760e-006	4.161e-006	6.706e-006	3.805e-006	5.849e-006	6.450e-006	7.945e-006	1.206e-005	1.610e-005
114	9.422e-006	1.409e-005	1.444e-005	1.318e-005	1.533e-005	9.281e-006	8.102e-006	2.262e-005	1.356e-005	1.308e-005	1.267e-005	1.991e-005	8.256e-006	1.705e-005	1.089e-005	1.248e-005	1.115e-005	7.677e-006	4.976e-006	5.485e-006	5.337e-006	5.512e-006	6.047e-006	6.343e-006	5.248e-006	4.589e-006	6.161e-006	7.295e-006	4.686e-006	3.724e-006	4.536e-006	6.782e-006	5.861e-006	5.167e-006	1.955e-006	5.525e-006	4.276e-006	9.831e-006	8.278e-006	6.754e-006	6.515e-006	4.376e-006	4.648e-006	8.247e-006	8.133e-006	6.066e-006	4.220e-006	9.368e-006	1.073e-005
115	1.446e-005	2.586e-005	2.417e-005	2.052e-005	2.433e-005	1.686e-005	1.176e-005	3.427e-005	2.027e-005	2.040e-005	1.986e-005	2.973e-005	1.479e-005	2.626e-005	1.899e-005	1.746e-005	1.273e-005	1.302e-005	9.767e-006	1.007e-005	6.721e-006	9.675e-006	5.702e-006	1.305e-005	1.121e-005	5.793e-006	9.341e-006	8.706e-006	1.227e-005	6.784e-006	5.426e-006	7.524e-006	5.570e-006	3.598e-006	5.941e-006	7.034e-006	5.197e-006	9.828e-006	9.489e-006	5.239e-006	4.430e-006	4.701e-006	3.788e-006	6.297e-006	5.638e-006	4.199e-006	5.233e-006	5.400e-006	6.874e-006
116	1.466e-005	2.296e-005	2.292e-005	2.092e-005	2.106e-005	1.806e-005	1.252e-005	3.311e-005	1.779e-005	1.759e-005	1.850e-005	3.072e-005	1.507e-005	2.618e-005	1.980e-005	1.732e-005	1.302e-005	1.320e-005	9.639e-006	7.249e-006	5.194e-006	9.357e-006	6.789e-006	8.969e-006	1.049e-005	6.608e-006	8.131e-006	1.119e-005	9.308e-006	5.544e-006	6.807e-006	9.534e-006	5.255e-006	4.705e-006	5.015e-006	4.442e-006	6.492e-006	1.559e-005	1.005e-005	3.127e-006	4.708e-006	2.721e-006	3.816e-006	6.905e-006	4.618e-006	6.294e-006	4.094e-006	8.626e-006	9.155e-006
117	1.239e-005	2.502e-005	2.214e-005	1.824e-005	2.184e-005	1.726e-005	1.024e-005	3.081e-005	1.813e-005	1.873e-005	1.988e-005	2.657e-005	1.530e-005	2.404e-005	1.809e-005	1.579e-005	1.109e-005	1.222e-005	1.105e-005	1.010e-005	6.987e-006	8.106e-006	5.321e-006	1.343e-005	1.102e-005	4.802e-006	8.299e-006	6.215e-006	1.605e-005	7.174e-006	5.499e-006	7.424e-006	8.149e-006	3.110e-006	7.032e-006	6.827e-006	5.865e-006	1.143e-005	1.130e-005	6.606e-006	4.225e-006	5.443e-006	6.698e-006	4.102e-006	5.801e-006	4.573e-006	7.848e-006	6.411e-006	1.018e-005
118	1.440e-005	2.383e-005	2.418e-005	2.132e-005	2.238e-005	1.718e-005	1.134e-005	3.375e-005	1.960e-005	1.877e-005	1.997e-005	2.989e-005	1.528e-005	2.634e-005	1.949e-005	1.754e-005	1.257e-005	1.257e-005	1.031e-005	8.760e-006	5.126e-006	8.187e-006	6.737e-006	1.150e-005	1.089e-005	5.341e-006	8.100e-006	8.471e-006	1.114e-005	5.590e-006	4.333e-006	7.279e-006	4.362e-006	2.956e-006	5.427e-006	5.108e-006	4.601e-006	1.153e-005	7.050e-006	4.064e-006	2.750e-006	3.210e-006	3.442e-006	6.340e-006	4.104e-006	4.615e-006	3.313e-006	4.779e-006	6.344e-006
119	1.859e-005	3.595e-005	3.383e-005	2.838e-005	2.542e-005	3.170e-005	1.757e-005	4.646e-005	2.258e-005	2.074e-005	2.593e-005	4.480e-005	2.459e-005	3.841e-005	3.060e-005	2.076e-005	1.183e-005	1.797e-005	2.364e-005	1.569e-005	1.049e-005	1.983e-005	1.302e-005	2.432e-005	2.151e-005	1.238e-005	1.818e-005	1.843e-005	2.864e-005	1.716e-005	1.598e-005	2.124e-005	1.168e-005	1.116e-005	1.623e-005	8.654e-006	1.646e-005	3.026e-005	2.452e-005	9.253e-006	6.720e-006	1.099e-005	1.419e-005	1.242e-005	5.719e-006	1.248e-005	1.418e-005	1.614e-005	1.922e-005
120	1.281e-005	1.815e-005	1.581e-005	1.404e-005	2.065e-005	8.417e-006	9.772e-006	2.253e-005	1.744e-005	1.817e-005	1.663e-005	1.742e-005	1.026e-005	1.609e-005	1.214e-005	1.565e-005	1.422e-005	1.084e-005	3.842e-006	7.314e-006	7.878e-006	4.976e-006	4.969e-006	6.363e-006	6.745e-006	5.507e-006	5.900e-006	4.820e-006	5.002e-006	3.763e-006	4.770e-006	4.126e-006	9.048e-006	3.234e-006	3.708e-006	8.536e-006	3.826e-006	5.556e-006	6.852e-006	9.952e-006	9.148e-006	4.504e-006	4.524e-006	6.203e-006	1.161e-005	5.988e-006	5.806e-006	7.651e-006	9.592e-006
121	1.182e-005	2.267e-005	2.093e-005	1.785e-005	1.899e-005	1.616e-005	9.917e-006	3.013e-005	1.542e-005	1.525e-005	1.625e-005	2.684e-005	1.353e-005	2.243e-005	1.770e-005	1.411e-005	9.597e-006	1.065e-005	9.980e-006	7.204e-006	4.822e-006	8.210e-006	5.360e-006	1.067e-005	1.002e-005	5.546e-006	7.508e-006	8.270e-006	1.261e-005	6.685e-006	6.519e-006	8.994e-006	6.893e-006	3.736e-006	6.123e-006	4.717e-006	6.035e-006	1.474e-005	1.230e-005	5.318e-006	3.876e-006	3.535e-006	4.080e-006	4.499e-006	4.134e-006	4.928e-006	6.239e-006	8.582e-006	1.039e-005
122	1.512e-005	2.680e-005	2.783e-005	2.210e-005	2.334e-005	1.947e-005	1.245e-005	3.735e-005	2.032e-005	1.884e-005	2.099e-005	3.382e-005	1.718e-005	2.849e-005	2.210e-005	1.749e-005	1.063e-005	1.279e-005	1.342e-005	9.984e-006	5.989e-006	1.125e-005	8.368e-006	1.577e-005	1.429e-005	6.360e-006	1.027e-005	1.052e-005	1.622e-005	9.590e-006	7.693e-006	1.061e-005	5.380e-006	4.213e-006	9.684e-006	6.038e-006	7.563e-006	1.679e-005	1.163e-005	7.191e-006	4.065e-006	5.443e-006	6.182e-006	7.667e-006	4.080e-006	5.331e-006	6.265e-006	7.180e-006	9.698e-006
123	1.400e-005	2.683e-005	2.475e-005	1.992e-005	2.236e-005	1.943e-005	1.148e-005	3.442e-005	1.938e-005	1.799e-005	1.895e-005	3.107e-005	1.485e-005	2.614e-005	1.945e-005	1.643e-005	1.019e-005	1.251e-005	1.104e-005	9.030e-006	6.181e-006	1.040e-005	5.470e-006	1.324e-005	1.178e-005	5.663e-006	9.943e-006	9.471e-006	1.498e-005	8.203e-006	7.059e-006	8.677e-006	6.387e-006	3.927e-006	7.615e-006	5.984e-006	7.132e-006	1.444e-005	1.241e-005	6.140e-006	4.001e-006	4.231e-006	5.337e-006	6.193e-006	4.950e-006	4.868e-006	6.482e-006	6.787e-006	9.915e-006
124	9.691e-006	2.025e-005	1.814e-005	1.413e-005	1.667e-005	1.331e-005	7.158e-006	2.648e-005	1.408e-005	1.363e-005	1.492e-005	2.288e-005	1.120e-005	1.968e-005	1.423e-005	1.145e-005	6.945e-006	7.715e-006	8.864e-006	6.927e-006	4.343e-006	6.537e-006	4.280e-006	1.063e-005	8.671e-006	3.599e-006	6.330e-006	5.385e-006	1.300e-005	6.300e-006	5.869e-006	6.774e-006	7.578e-006	2.552e-006	5.967e-006	5.327e-006	5.440e-006	1.283e-005	1.131e-005	6.718e-006	3.962e-006	4.605e-006	6.074e-006	4.100e-006	4.846e-006	4.580e-006	6.790e-006	8.043e-006	1.088e-005
125	5.311e-006	1.348e-005	1.063e-005	7.413e-006	1.049e-005	8.754e-006	4.282e-006	1.708e-005	8.319e-006	8.455e-006	7.782e-006	1.473e-005	5.867e-006	1.122e-005	8.177e-006	6.842e-006	5.412e-006	5.067e-006	4.958e-006	4.051e-006	4.491e-006	4.595e-006	3.421e-006	6.333e-006	4.332e-006	3.527e-006	5.137e-006	5.305e-006	9.216e-006	5.788e-006	6.847e-006	7.821e-006	1.101e-005	4.955e-006	4.360e-006	5.147e-006	6.743e-006	1.351e-005	1.433e-005	1.010e-005	7.549e-006	5.588e-006	7.383e-006	4.244e-006	8.231e-006	6.654e-006	9.323e-006	1.295e-005	1.769e-005
126	1.022e-005	2.091e-005	1.961e-005	1.478e-005	1.717e-005	1.354e-005	7.931e-006	2.734e-005	1.453e-005	1.356e-005	1.389e-005	2.468e-005	1.019e-005	2.029e-005	1.462e-005	1.206e-005	7.376e-006	8.582e-006	8.379e-006	6.185e-006	4.096e-006	6.847e-006	4.074e-006	9.811e-006	8.677e-006	3.623e-006	6.613e-006	6.713e-006	1.150e-005	6.276e-006	5.732e-006	7.605e-006	6.179e-006	3.034e-006	5.457e-006	5.254e-006	5.495e-006	1.281e-005	1.139e-005	6.688e-006	3.736e-006	4.370e-006	5.130e-006	4.564e-006	5.015e-006	4.488e-006	5.814e-006	7.809e-006	1.126e-005
127	9.312e-006	1.502e-005	1.460e-005	1.185e-005	1.630e-005	8.476e-006	6.246e-006	1.981e-005	1.409e-005	1.397e-005	1.167e-005	1.706e-005	7.396e-006	1.406e-005	9.769e-006	1.145e-005	1.024e-005	7.595e-006	4.522e-006	5.818e-006	5.535e-006	4.287e-006	3.942e-006	6.273e-006	4.937e-006	3.741e-006	4.723e-006	5.145e-006	5.599e-006	3.813e-006	3.577e-006	4.059e-006	7.536e-006	3.611e-006	3.104e-006	7.082e-006	3.310e-006	7.838e-006	8.712e-006	8.969e-006	6.788e-006	4.689e-006	4.371e-006	5.475e-006	8.707e-006	5.026e-006	5.233e-006	7.779e-006	1.060e-005
128	1.107e-005	1.775e-005	1.602e-005	1.203e-005	1.990e-005	7.902e-006	8.494e-006	2.156e-005	1.677e-005	1.737e-005	1.465e-005	1.724e-005	9.010e-006	1.486e-005	1.071e-005	1.380e-005	1.155e-005	9.464e-006	4.155e-006	7.580e-006	8.098e-006	5.770e-006	4.381e-006	8.114e-006	6.571e-006	4.347e-006	6.135e-006	4.645e-006	6.590e-006	4.890e-006	4.954e-006	3.860e-006	8.945e-006	3.552e-006	5.060e-006	9.519e-006	4.080e-006	5.860e-006	8.559e-006	1.176e-005	9.669e-006	6.466e-006	5.816e-006	6.217e-006	1.197e-005	5.126e-006	6.788e-006	7.586e-006	1.162e-005
129	1.196e-005	2.072e-005	2.070e-005	1.620e-005	1.802e-005	1.317e-005	7.807e-006	2.684e-005	1.684e-005	1.462e-005	1.453e-005	2.429e-005	1.069e-005	2.011e-005	1.429e-005	1.330e-005	9.942e-006	9.092e-006	8.479e-006	6.869e-006	4.333e-006	6.818e-006	5.218e-006	9.600e-006	8.412e-006	4.267e-006	6.380e-006	6.994e-006	1.037e-005	6.179e-006	4.784e-006	6.250e-006	5.833e-006	3.420e-006	5.540e-006	6.494e-006	4.471e-006	1.152e-005	9.276e-006	7.781e-006	3.631e-006	4.294e-006	4.996e-006	6.019e-006	5.712e-006	4.341e-006	4.651e-006	6.322e-006	9.337e-006
130	1.604e-005	2.531e-005	2.570e-005	2.176e-005	2.352e-005	1.790e-005	1.256e-005	3.475e-005	2.126e-005	1.966e-005	1.995e-005	3.129e-005	1.508e-005	2.672e-005	1.982e-005	1.867e-005	1.358e-005	1.316e-005	1.068e-005	8.881e-006	5.615e-006	9.173e-006	6.072e-006	1.131e-005	1.119e-005	6.109e-006	7.496e-006	9.242e-006	1.052e-005	6.348e-006	5.188e-006	7.426e-006	4.321e-006	3.991e-006	5.876e-006	6.253e-006	4.764e-006	1.235e-005	9.271e-006	4.879e-006	3.867e-006	3.681e-006	2.925e-006	6.362e-006	4.083e-006	4.212e-006	3.445e-006	5.702e-006	6.308e-006
131	1.355e-005	2.048e-005	2.143e-005	1.883e-005	2.243e-005	1.400e-005	1.148e-005	3.055e-005	1.817e-005	1.908e-005	1.818e-005	2.634e-005	1.319e-005	2.289e-005	1.744e-005	1.760e-005	1.404e-005	1.275e-005	7.881e-006	9.087e-006	7.601e-006	8.184e-006	6.758e-006	9.786e-006	1.013e-005	6.271e-006	7.924e-006	8.896e-006	7.517e-006	5.528e-006	5.580e-006	7.496e-006	5.824e-006	3.428e-006	4.664e-006	6.297e-006	5.339e-006	9.469e-006	8.290e-006	6.602e-006	6.328e-006	4.236e-006	3.386e-006	7.143e-006	7.718e-006	6.146e-006	4.156e-006	6.313e-006	8.050e-006
132	9.488e-006	1.838e-005	1.748e-005	1.405e-005	1.588e-005	1.278e-005	8.118e-006	2.641e-005	1.311e-005	1.289e-005	1.409e-005	2.330e-005	1.137e-005	1.905e-005	1.427e-005	1.193e-005	7.711e-006	8.058e-006	7.230e-006	4.963e-006	3.766e-006	6.322e-006	4.659e-006	8.164e-006	7.803e-006	3.758e-006	5.986e-006	6.686e-006	9.579e-006	5.193e-006	5.670e-006	7.364e-006	6.063e-006	2.810e-006	5.048e-006	3.261e-006	5.479e-006	1.418e-005	1.058e-005	5.386e-006	4.995e-006	2.781e-006	3.875e-006	4.287e-006	4.290e-006	4.060e-006	5.517e-006	8.789e-006	1.108e-005
133	1.391e-005	2.552e-005	2.564e-005	2.110e-005	2.078e-005	2.120e-005	1.193e-005	3.562e-005	1.781e-005	1.673e-005	1.891e-005	3.337e-005	1.736e-005	2.750e-005	2.154e-005	1.611e-005	1.020e-005	1.237e-005	1.365e-005	8.812e-006	5.059e-006	1.087e-005	8.003e-006	1.389e-005	1.322e-005	6.679e-006	9.714e-006	1.094e-005	1.690e-005	9.344e-006	8.368e-006	1.178e-005	7.308e-006	4.965e-006	9.490e-006	4.598e-006	8.825e-006	1.985e-005	1.412e-005	5.763e-006	4.331e-006	4.842e-006	6.639e-006	6.537e-006	3.451e-006	5.942e-006	7.483e-006	9.348e-006	1.211e-005
134	1.555e-005	2.388e-005	2.222e-005	1.879e-005	2.491e-005	1.289e-005	1.122e-005	2.803e-005	2.303e-005	2.201e-005	2.018e-005	2.288e-005	1.359e-005	2.123e-005	1.498e-005	1.862e-005	1.514e-005	1.308e-005	8.453e-006	1.139e-005	9.634e-006	7.527e-006	6.878e-006	1.247e-005	1.065e-005	6.312e-006	8.878e-006	5.815e-006	1.204e-005	7.083e-006	4.746e-006	4.599e-006	8.746e-006	3.773e-006	7.132e-006	1.191e-005	3.829e-006	5.314e-006	6.933e-006	1.170e-005	7.770e-006	6.965e-006	6.370e-006	7.573e-006	1.085e-005	4.910e-006	7.235e-006	4.374e-006	7.781e-006
135	1.052e-005	2.300e-005	1.952e-005	1.491e-005	1.741e-005	1.636e-005	8.164e-006	2.764e-005	1.557e-005	1.446e-005	1.597e-005	2.441e-005	1.213e-005	2.044e-005	1.571e-005	1.204e-005	7.838e-006	9.452e-006	1.146e-005	8.952e-006	6.444e-006	8.359e-006	4.717e-006	1.293e-005	9.974e-006	5.310e-006	8.250e-006	6.817e-006	1.638e-005	8.667e-006	7.678e-006	8.447e-006	9.974e-006	4.503e-006	7.790e-006	6.967e-006	7.773e-006	1.523e-005	1.561e-005	9.222e-006	4.950e-006	6.478e-006	7.967e-006	5.229e-006	6.237e-006	6.195e-006	9.654e-006	1.022e-005	1.422e-005
136	1.088e-005	2.366e-005	2.263e-005	1.768e-005	1.787e-005	1.839e-005	9.197e-006	3.136e-005	1.525e-005	1.423e-005	1.705e-005	2.899e-005	1.509e-005	2.476e-005	1.854e-005	1.337e-005	7.511e-006	9.936e-006	1.324e-005	8.464e-006	4.822e-006	9.443e-006	6.661e-006	1.420e-005	1.145e-005	5.128e-006	9.033e-006	8.396e-006	1.776e-005	8.775e-006	7.719e-006	1.091e-005	7.724e-006	4.533e-006	8.674e-006	5.064e-006	7.972e-006	1.815e-005	1.442e-005	6.529e-006	3.579e-006	5.792e-006	8.326e-006	5.816e-006	3.813e-006	5.742e-006	8.157e-006	9.261e-006	1.340e-005
137	1.577e-005	2.445e-005	2.159e-005	1.820e-005	2.622e-005	1.207e-005	1.232e-005	2.847e-005	2.243e-005	2.285e-005	2.055e-005	2.261e-005	1.314e-005	2.091e-005	1.584e-005	1.903e-005	1.487e-005	1.346e-005	7.083e-006	1.057e-005	9.686e-006	7.792e-006	5.363e-006	1.115e-005	1.010e-005	6.627e-006	8.739e-006	5.739e-006	9.037e-006	5.896e-006	5.264e-006	4.610e-006	9.145e-006	3.574e-006	6.434e-006	1.071e-005	3.930e-006	5.048e-006	7.950e-006	1.037e-005	9.093e-006	5.625e-006	4.687e-006	6.122e-006	1.093e-005	5.271e-006	6.442e-006	5.511e-006	7.573e-006
138	1.061e-005	2.011e-005	1.639e-005	1.296e-005	1.908e-005	1.169e-005	8.334e-006	2.300e-005	1.552e-005	1.633e-005	1.488e-005	1.875e-005	9.853e-006	1.624e-005	1.254e-005	1.342e-005	1.010e-005	9.958e-006	6.164e-006	7.926e-006	7.776e-006	6.149e-006	3.610e-006	8.731e-006	7.708e-006	4.844e-006	6.854e-006	5.173e-006	1.048e-005	6.242e-006	6.409e-006	5.778e-006	1.082e-005	3.444e-006	5.627e-006	7.991e-006	5.496e-006	9.030e-006	1.179e-005	1.034e-005	7.910e-006	5.260e-006	6.393e-006	4.171e-006	9.598e-006	6.022e-006	8.734e-006	8.697e-006	1.255e-005
139	1.468e-005	2.029e-005	1.873e-005	1.599e-005	2.374e-005	1.007e-005	1.089e-005	2.373e-005	2.096e-005	2.119e-005	1.761e-005	1.944e-005	1.089e-005	1.743e-005	1.259e-005	1.774e-005	1.635e-005	1.303e-005	5.452e-006	1.041e-005	1.077e-005	6.936e-006	6.564e-006	9.380e-006	8.431e-006	6.671e-006	8.284e-006	6.607e-006	6.565e-006	5.687e-006	5.237e-006	4.411e-006	9.687e-006	4.914e-006	5.169e-006	1.234e-005	4.185e-006	4.102e-006	7.751e-006	1.280e-005	1.052e-005	7.378e-006	5.931e-006	8.413e-006	1.406e-005	6.843e-006	6.867e-006	6.780e-006	1.007e-005
[truncated: 87 more columns]
