# Supplementary material for: Nellie: automated organelle segmentation, tracking and hierarchical feature extraction in 2D/3D live-cell microscopy
Source: Nat Methods. 2025 Feb 27;22(4):751–63. doi: 10.1038/s41592-025-02612-7 (PMC11978511; doi:10.1038/s41592-025-02612-7)
Supplement: Supplementary file 13 — Raw data for quantification of the evolution of ionomycin-treated mitochondria multi-mesh graphs via comparisons of graph autoencoder latent space embeddings. [file 41592_2025_2612_MOESM13_ESM.zip › exported_data/oscillations_pre.txt]

Time (s)	Filtered
	-1.66436733617381e-007
	-5.76833916077213e-007
	-9.39907406682927e-007
	-0.00000127973460
	-0.00000161973298
	-0.00000186605321
	-0.00000190490533
	-0.00000175304161
	-0.00000146566978
	-0.00000105019358
	-5.68682937740483e-007
	-1.46167638548356e-007
	1.40298509365699e-007
	3.04274193285714e-007
	4.19298577969407e-007
	5.48341977602007e-007
	6.78080137039849e-007
	7.41509407764518e-007
	7.02992236645272e-007
	5.88563164316547e-007
	4.53393406596447e-007
	3.51569699241772e-007
	3.07615905414949e-007
	3.17102480162923e-007
	3.91363684015822e-007
	5.43685917619996e-007
	7.31257312147626e-007
	8.70120186569068e-007
	8.76632104129804e-007
	6.82420862485600e-007
	2.66134653870154e-007
	-3.26756297353015e-007
	-0.00000100928402
	-0.00000163073770
	-0.00000194745320
	-0.00000179470825
	-0.00000126030291
	-5.59454385484770e-007
	1.34347564295645e-007
	6.83585004046527e-007
	9.80784256254807e-007
	0.00000101874940
	9.00795683489442e-007
	7.45418163972111e-007
	5.92682786071386e-007
	4.17618186920876e-007
	2.24548864169449e-007
	5.04288109048900e-008
	-1.16727925547622e-007
	-3.13045112942945e-007
	-5.11337547082213e-007
	-6.26404828563132e-007
	-5.93748276433992e-007
	-4.25223859235047e-007
	-1.99460959082742e-007
	-2.25703618017548e-008
	2.70479425523718e-008
	-1.76185164235676e-008
	-1.68171488956759e-008
	9.66773596733361e-008
