# Supplementary material for: Nellie: automated organelle segmentation, tracking and hierarchical feature extraction in 2D/3D live-cell microscopy
Source: Nat Methods. 2025 Feb 27;22(4):751–63. doi: 10.1038/s41592-025-02612-7 (PMC11978511; doi:10.1038/s41592-025-02612-7)
Supplement: Supplementary file 13 — Raw data for quantification of the evolution of ionomycin-treated mitochondria multi-mesh graphs via comparisons of graph autoencoder latent space embeddings. [file 41592_2025_2612_MOESM13_ESM.zip › exported_data/recover.txt]

Time post-peak (s)	Raw 2	Exponential decay fit	Raw 1	Exponential decay fit
0	0.00008441001556	0.00007050999647	0.00004008930843	0.00003201494483
1	0.00006674975818	0.00006939813159	0.00004414741856	0.00003152045533
2	0.00006036017244	0.00006830379960	0.00004040878108	0.00003103360351
3	0.00003963489928	0.00006722672402	0.00003064874494	0.00003055427140
4	0.00005863712433	0.00006616663273	0.00003797910649	0.00003008234286
5	0.00007242183188	0.00006512325791	0.00003051193858	0.00002961770352
6	0.00006810352055	0.00006409633597	0.00004364772660	0.00002916024081
7	0.00006370822997	0.00006308560745	0.00003008401692	0.00002870984388
8	0.00006864068150	0.00006209081700	0.00002514841375	0.00002826640360
9	0.00006300798315	0.00006111171330	0.00001484848943	0.00002782981251
10	0.00008421622156	0.00006014804899	0.00002454748438	0.00002739996482
11	0.00005632191344	0.00005919958060	0.00003529080301	0.00002697675638
12	0.00004698503638	0.00005826606851	0.00002391368293	0.00002656008464
13	0.00005943331637	0.00005734727687	0.00002116418348	0.00002614984864
14	0.00004211714659	0.00005644297357	0.00001942764926	0.00002574594897
15	0.00004589765805	0.00005555293013	0.00001721932012	0.00002534828777
16	0.00007203817518	0.00005467692170	0.00001864775733	0.00002495676868
17	0.00006200711161	0.00005381472695	0.00001037794397	0.00002457129683
18	0.00006665108752	0.00005296612806	0.00001721817538	0.00002419177881
19	0.00005848978440	0.00005213091064	0.00002656773487	0.00002381812268
20	0.00005880542526	0.00005130886368	0.00001884268741	0.00002345023788
21	0.00004796744073	0.00005049977949	0.00002736857314	0.00002308803528
22	0.00003601500846	0.00004970345367	0.00002175018048	0.00002273142710
23	0.00006254092226	0.00004891968503	0.00001174727530	0.00002238032695
24	0.00003954389588	0.00004814827555	0.00001647689695	0.00002203464975
25	0.00003090978018	0.00004738903035	0.00002590709636	0.00002169431173
26	0.00004552045383	0.00004664175761	0.00001840667531	0.00002135923043
27	0.00004782208922	0.00004590626854	0.00001775503301	0.00002102932465
28	0.00005090248810	0.00004518237732	0.00001668692602	0.00002070451447
29	0.00004446550302	0.00004446990107	0.00001312334358	0.00002038472116
30	0.00003885683064	0.00004376865978	0.00001404905577	0.00002006986725
31	0.00003757321455	0.00004307847629	0.00002128377197	0.00001975987644
32	0.00004265912941	0.00004239917623	0.00002299163526	0.00001945467363
33	0.00003855601773	0.00004173058799	0.00001414318654	0.00001915418484
34	0.00003984380236	0.00004107254264	0.00002336891829	0.00001885833728
35	0.00003671772534	0.00004042487395	0.00003359661212	0.00001856705926
36	0.00004061164669	0.00003978741827	0.00001941805625	0.00001828028020
37	0.00004455610806	0.00003916001457	0.00000968994916	0.00001799793061
38	0.00004171015758	0.00003854250433	0.00001850461230	0.00001771994207
39	0.00004185545988	0.00003793473155	0.00001242825683	0.00001744624723
40	0.00003690645556	0.00003733654268	0.00001445988186	0.00001717677977
41	0.00004548760874	0.00003674778658	0.00001543696756	0.00001691147438
42	0.00003946175401	0.00003616831452	0.00001036816685	0.00001665026680
43	0.00002486194752	0.00003559798009	0.00001240051743	0.00001639309371
44	0.00003472791457	0.00003503663921	0.00001367428967	0.00001613989282
45	0.00004034889196	0.00003448415005	0.00001597305067	0.00001589060276
46	0.00003455341706	0.00003394037304	0.00001508326882	0.00001564516313
47	0.00002323020652	0.00003340517080	0.00001968655934	0.00001540351446
48	0.00003423894124	0.00003287840810	0.00002317059378	0.00001516559819
49	0.00003323623249	0.00003235995187	0.00001225774970	0.00001493135668
50	0.00002792059051	0.00003184967112	0.00001535408548	0.00001470073317
51	0.00004392010069	0.00003134743693	0.00001552141120	0.00001447367177
52	0.00001871171386	0.00003085312243	0.00001664876784	0.00001425011746
53			0.00000980880186	0.00001403001609
54			0.00000999766560	0.00001381331430
55			0.00001360156463	0.00001359995961
56			0.00000952476186	0.00001338990030
57			0.00001587014888	0.00001318308547
58			0.00001998168443	0.00001297946503
59			0.00001880162545	0.00001277898962
60			0.00001449701479	0.00001258161067
61			0.00001076909381	0.00001238728035
62			0.00001264913469	0.00001219595158
63			0.00003044220191	0.00001200757800
64			0.00001410966594	0.00001182211395
65			0.00001313916552	0.00001163951450
66			0.00001979074786	0.00001145973541
67			0.00001561198186	0.00001128273311
68			0.00001550039655	0.00001110846472
