# Supplementary material for: Nellie: automated organelle segmentation, tracking and hierarchical feature extraction in 2D/3D live-cell microscopy
Source: Nat Methods. 2025 Feb 27;22(4):751–63. doi: 10.1038/s41592-025-02612-7 (PMC11978511; doi:10.1038/s41592-025-02612-7)
Supplement: Supplementary file 13 — Raw data for quantification of the evolution of ionomycin-treated mitochondria multi-mesh graphs via comparisons of graph autoencoder latent space embeddings. [file 41592_2025_2612_MOESM13_ESM.zip › exported_data/cosine diff from control.txt]

	Raw 1	Low-pass filter 1	Raw 2	Low-pass filter 2
22.000	8.351e-006	8.360e-006
23.000	5.236e-006	8.422e-006
24.000	7.466e-006	8.507e-006
25.000	6.085e-006	8.621e-006
26.000	9.374e-006	8.768e-006
27.000	7.907e-006	8.949e-006
28.000	4.947e-006	9.168e-006
29.000	6.007e-006	9.425e-006
30.000	8.246e-006	9.721e-006
31.000	8.901e-006	1.005e-005
32.000	1.350e-005	1.041e-005
33.000	9.981e-006	1.081e-005
34.000	1.203e-005	1.122e-005	3.498e-005	3.422e-005
35.000	1.380e-005	1.166e-005	3.711e-005	3.583e-005
36.000	1.776e-005	1.213e-005	3.302e-005	3.742e-005
37.000	1.139e-005	1.261e-005	4.517e-005	3.898e-005
38.000	8.393e-006	1.311e-005	4.817e-005	4.051e-005
39.000	8.862e-006	1.363e-005	4.774e-005	4.198e-005
40.000	1.371e-005	1.418e-005	4.628e-005	4.339e-005
41.000	2.344e-005	1.474e-005	5.261e-005	4.473e-005
42.000	2.200e-005	1.531e-005	4.673e-005	4.601e-005
43.000	1.676e-005	1.590e-005	5.356e-005	4.723e-005
44.000	1.368e-005	1.651e-005	3.468e-005	4.838e-005
45.000	1.340e-005	1.715e-005	4.474e-005	4.947e-005
46.000	1.694e-005	1.780e-005	3.812e-005	5.050e-005
47.000	1.105e-005	1.849e-005	5.764e-005	5.147e-005
48.000	1.557e-005	1.920e-005	5.915e-005	5.236e-005
49.000	1.419e-005	1.994e-005	7.273e-005	5.317e-005
50.000	1.778e-005	2.070e-005	4.421e-005	5.390e-005
51.000	2.333e-005	2.146e-005	5.884e-005	5.455e-005
52.000	3.043e-005	2.222e-005	5.979e-005	5.512e-005
53.000	2.221e-005	2.298e-005	6.778e-005	5.563e-005
54.000	2.633e-005	2.372e-005	5.652e-005	5.607e-005
55.000	1.891e-005	2.443e-005	6.590e-005	5.646e-005
56.000	2.851e-005	2.512e-005	3.462e-005	5.681e-005
57.000	2.215e-005	2.578e-005	5.343e-005	5.715e-005
58.000	3.087e-005	2.640e-005	5.030e-005	5.748e-005
59.000	2.484e-005	2.697e-005	6.277e-005	5.780e-005
60.000	3.180e-005	2.749e-005	4.660e-005	5.813e-005
61.000	2.946e-005	2.795e-005	5.236e-005	5.845e-005
62.000	2.722e-005	2.835e-005	5.687e-005	5.877e-005
63.000	2.912e-005	2.869e-005	5.791e-005	5.909e-005
64.000	4.239e-005	2.897e-005	5.968e-005	5.938e-005
65.000	2.097e-005	2.918e-005	5.028e-005	5.965e-005
66.000	3.763e-005	2.932e-005	5.892e-005	5.989e-005
67.000	2.183e-005	2.940e-005	5.422e-005	6.007e-005
68.000	2.288e-005	2.942e-005	6.519e-005	6.019e-005
69.000	2.186e-005	2.938e-005	5.898e-005	6.023e-005
70.000	3.924e-005	2.928e-005	7.884e-005	6.017e-005
71.000	2.886e-005	2.911e-005	7.430e-005	6.000e-005
72.000	3.016e-005	2.887e-005	7.329e-005	5.971e-005
73.000	3.245e-005	2.856e-005	5.979e-005	5.931e-005
74.000	2.622e-005	2.817e-005	7.290e-005	5.881e-005
75.000	3.637e-005	2.772e-005	4.873e-005	5.822e-005
76.000	2.612e-005	2.719e-005	5.061e-005	5.756e-005
77.000	4.342e-005	2.659e-005	5.079e-005	5.684e-005
78.000	2.867e-005	2.594e-005	7.453e-005	5.608e-005
79.000	2.552e-005	2.524e-005	6.256e-005	5.528e-005
80.000	1.534e-005	2.451e-005	4.383e-005	5.447e-005
81.000	1.871e-005	2.377e-005	4.211e-005	5.366e-005
82.000	2.876e-005	2.302e-005	3.318e-005	5.286e-005
83.000	2.196e-005	2.227e-005	4.460e-005	5.209e-005
84.000	2.022e-005	2.154e-005	4.716e-005	5.135e-005
85.000	1.787e-005	2.084e-005	5.499e-005	5.062e-005
86.000	1.170e-005	2.018e-005	4.105e-005	4.991e-005
87.000	1.658e-005	1.957e-005	4.635e-005	4.919e-005
88.000	1.035e-005	1.900e-005	6.180e-005	4.847e-005
89.000	1.704e-005	1.849e-005	6.457e-005	4.773e-005
90.000	1.607e-005	1.802e-005	4.399e-005	4.696e-005
91.000	1.780e-005	1.760e-005	4.467e-005	4.616e-005
92.000	2.172e-005	1.722e-005	4.814e-005	4.535e-005
93.000	2.136e-005	1.688e-005	4.001e-005	4.451e-005
94.000	1.050e-005	1.656e-005	4.553e-005	4.365e-005
95.000	1.446e-005	1.628e-005	4.703e-005	4.277e-005
96.000	1.768e-005	1.602e-005	5.415e-005	4.188e-005
97.000	2.206e-005	1.579e-005	5.374e-005	4.098e-005
98.000	1.295e-005	1.558e-005	2.844e-005	4.008e-005
99.000	1.490e-005	1.539e-005	3.556e-005	3.920e-005
100.000	1.125e-005	1.521e-005	3.773e-005	3.835e-005
101.000	1.199e-005	1.505e-005	2.802e-005	3.753e-005
102.000	1.571e-005	1.490e-005	3.329e-005	3.677e-005
103.000	1.534e-005	1.476e-005	3.524e-005	3.606e-005
104.000	1.536e-005	1.461e-005	2.635e-005	3.540e-005
105.000	2.004e-005	1.446e-005	2.831e-005	3.481e-005
106.000	2.681e-005	1.430e-005	4.254e-005	3.426e-005
107.000	1.514e-005	1.414e-005	3.027e-005	3.376e-005
108.000	7.335e-006	1.396e-005	2.078e-005	3.330e-005
109.000	1.554e-005	1.379e-005	2.881e-005	3.287e-005
110.000	1.186e-005	1.362e-005	3.603e-005	3.247e-005
111.000	1.233e-005	1.346e-005	3.692e-005	3.208e-005
112.000	1.329e-005	1.331e-005	3.296e-005	3.168e-005
113.000	7.673e-006	1.317e-005	3.693e-005	3.127e-005
114.000	9.422e-006	1.304e-005	2.932e-005	3.083e-005
115.000	1.446e-005	1.293e-005	2.801e-005	3.037e-005
116.000	1.466e-005	1.282e-005	3.881e-005	2.986e-005
117.000	1.239e-005	1.272e-005	3.676e-005	2.931e-005
118.000	1.440e-005	1.263e-005	2.821e-005	2.872e-005
119.000	1.859e-005	1.255e-005	3.295e-005	2.807e-005
120.000	1.281e-005	1.247e-005	3.322e-005	2.738e-005
121.000	1.182e-005	1.239e-005	2.221e-005	2.665e-005
122.000	1.512e-005	1.233e-005	2.539e-005	2.588e-005
123.000	1.400e-005	1.227e-005	2.874e-005	2.509e-005
124.000	9.691e-006	1.224e-005	3.563e-005	2.427e-005
125.000	5.311e-006	1.223e-005	1.798e-005	2.344e-005
126.000	1.022e-005	1.225e-005	2.005e-005	2.260e-005
127.000	9.312e-006	1.229e-005	2.608e-005	2.177e-005
128.000	1.107e-005	1.235e-005	2.104e-005	2.095e-005
129.000	1.196e-005	1.244e-005	2.024e-005	2.017e-005
130.000	1.604e-005	1.255e-005	3.139e-005	1.942e-005
131.000	1.355e-005	1.268e-005	1.575e-005	1.873e-005
132.000	9.488e-006	1.281e-005
133.000	1.391e-005	1.296e-005
134.000	1.555e-005	1.312e-005
135.000	1.052e-005	1.328e-005
136.000	1.088e-005	1.344e-005
137.000	1.577e-005	1.361e-005
138.000	1.061e-005	1.377e-005
139.000	1.468e-005	1.392e-005
