# Supplementary material for: Nellie: automated organelle segmentation, tracking and hierarchical feature extraction in 2D/3D live-cell microscopy
Source: Nat Methods. 2025 Feb 27;22(4):751–63. doi: 10.1038/s41592-025-02612-7 (PMC11978511; doi:10.1038/s41592-025-02612-7)
Supplement: Supplementary file 13 — Raw data for quantification of the evolution of ionomycin-treated mitochondria multi-mesh graphs via comparisons of graph autoencoder latent space embeddings. [file 41592_2025_2612_MOESM13_ESM.zip › exported_data/oscillations2.txt]

Time post-treatment (s)	Filtered
34.00000000000000	-8.32946867368456e-007
35.00000000000000	-0.00000156923343
36.00000000000000	-0.00000257022247
37.00000000000000	-0.00000376392842
38.00000000000000	-0.00000473929477
39.00000000000000	-0.00000506959498
40.00000000000000	-0.00000456284272
41.00000000000000	-0.00000320489890
42.00000000000000	-0.00000113395157
43.00000000000000	0.00000120349468
44.00000000000000	0.00000298436667
45.00000000000000	0.00000334079228
46.00000000000000	0.00000196491718
47.00000000000000	-5.66825586467701e-007
48.00000000000000	-0.00000309369507
49.00000000000000	-0.00000467926615
50.00000000000000	-0.00000525997019
51.00000000000000	-0.00000531173297
52.00000000000000	-0.00000496410521
53.00000000000000	-0.00000385540956
54.00000000000000	-0.00000174450985
55.00000000000000	0.00000102421706
56.00000000000000	0.00000356975739
57.00000000000000	0.00000509049700
58.00000000000000	0.00000553089491
59.00000000000000	0.00000541056785
60.00000000000000	0.00000511221565
61.00000000000000	0.00000468254802
62.00000000000000	0.00000418709121
63.00000000000000	0.00000382123200
64.00000000000000	0.00000359880301
65.00000000000000	0.00000316535947
66.00000000000000	0.00000202613449
67.00000000000000	-8.50303246702211e-008
68.00000000000000	-0.00000303141381
69.00000000000000	-0.00000626277694
70.00000000000000	-0.00000888141336
71.00000000000000	-0.00000998980770
72.00000000000000	-0.00000926546524
73.00000000000000	-0.00000713664505
74.00000000000000	-0.00000442502083
75.00000000000000	-0.00000204424833
76.00000000000000	-7.03014273795155e-007
77.00000000000000	-2.84092207536446e-007
78.00000000000000	3.19175161633822e-007
79.00000000000000	0.00000216558857
80.00000000000000	0.00000507161838
81.00000000000000	0.00000774898677
82.00000000000000	0.00000893759725
83.00000000000000	0.00000823774162
84.00000000000000	0.00000613669422
85.00000000000000	0.00000341414900
86.00000000000000	5.49322932696938e-007
87.00000000000000	-0.00000216938752
88.00000000000000	-0.00000414735415
89.00000000000000	-0.00000471520872
90.00000000000000	-0.00000396057050
91.00000000000000	-0.00000277379782
92.00000000000000	-0.00000204039159
93.00000000000000	-0.00000214575565
94.00000000000000	-0.00000295024267
95.00000000000000	-0.00000381355420
96.00000000000000	-0.00000384897759
97.00000000000000	-0.00000256339741
98.00000000000000	-3.50384046665653e-007
99.00000000000000	0.00000189160797
100.00000000000000	0.00000356195977
101.00000000000000	0.00000451958142
102.00000000000000	0.00000484257180
103.00000000000000	0.00000472387934
104.00000000000000	0.00000433096998
105.00000000000000	0.00000380301249
106.00000000000000	0.00000339288546
107.00000000000000	0.00000318206103
108.00000000000000	0.00000276611216
109.00000000000000	0.00000172964095
110.00000000000000	2.50982822080914e-007
111.00000000000000	-0.00000111086892
112.00000000000000	-0.00000199673065
113.00000000000000	-0.00000244278129
114.00000000000000	-0.00000274019398
115.00000000000000	-0.00000315262933
116.00000000000000	-0.00000360806014
117.00000000000000	-0.00000378963344
118.00000000000000	-0.00000355912858
119.00000000000000	-0.00000303566252
120.00000000000000	-0.00000240720691
121.00000000000000	-0.00000192432511
122.00000000000000	-0.00000179286971
123.00000000000000	-0.00000188381864
124.00000000000000	-0.00000185374733
125.00000000000000	-0.00000164676390
126.00000000000000	-0.00000153152848
127.00000000000000	-0.00000159347884
128.00000000000000	-0.00000154031963
129.00000000000000	-9.26221499608637e-007
130.00000000000000	6.14760926942459e-007
131.00000000000000	0.00000298112560
