# Supplementary material for: Nellie: automated organelle segmentation, tracking and hierarchical feature extraction in 2D/3D live-cell microscopy
Source: Nat Methods. 2025 Feb 27;22(4):751–63. doi: 10.1038/s41592-025-02612-7 (PMC11978511; doi:10.1038/s41592-025-02612-7)
Supplement: Supplementary file 13 — Raw data for quantification of the evolution of ionomycin-treated mitochondria multi-mesh graphs via comparisons of graph autoencoder latent space embeddings. [file 41592_2025_2612_MOESM13_ESM.zip › exported_data/oscillations1.txt]

Time post-treatment (s)	Filtered
22.00000000000000	1.50916608099294e-008
23.00000000000000	6.88849465024788e-007
24.00000000000000	0.00000122166177
25.00000000000000	0.00000158444154
26.00000000000000	0.00000186109036
27.00000000000000	0.00000209635662
28.00000000000000	0.00000218547130
29.00000000000000	0.00000195974128
30.00000000000000	0.00000137650293
31.00000000000000	5.78597990852359e-007
32.00000000000000	-2.04615699161970e-007
33.00000000000000	-7.95585927138021e-007
34.00000000000000	-0.00000110694597
35.00000000000000	-0.00000106298787
36.00000000000000	-6.30331778550541e-007
37.00000000000000	-2.36591992663904e-008
38.00000000000000	2.69115727369318e-007
39.00000000000000	-1.39595217385491e-007
40.00000000000000	-0.00000110596363
41.00000000000000	-0.00000195241575
42.00000000000000	-0.00000198053007
43.00000000000000	-0.00000102370825
44.00000000000000	5.22387655355061e-007
45.00000000000000	0.00000211034653
46.00000000000000	0.00000334682524
47.00000000000000	0.00000397935419
48.00000000000000	0.00000383843948
49.00000000000000	0.00000291373636
50.00000000000000	0.00000144813460
51.00000000000000	-5.30482215932437e-008
52.00000000000000	-0.00000102362420
53.00000000000000	-0.00000121851381
54.00000000000000	-8.66435782787001e-007
55.00000000000000	-4.14370797008345e-007
56.00000000000000	-1.88926835842373e-007
57.00000000000000	-2.75400337979015e-007
58.00000000000000	-5.97370780730522e-007
59.00000000000000	-0.00000103123742
60.00000000000000	-0.00000146485010
61.00000000000000	-0.00000182726371
62.00000000000000	-0.00000208981491
63.00000000000000	-0.00000213128471
64.00000000000000	-0.00000168683952
65.00000000000000	-6.53340425538218e-007
66.00000000000000	6.96302929092951e-007
67.00000000000000	0.00000184133083
68.00000000000000	0.00000222647738
69.00000000000000	0.00000163287165
70.00000000000000	4.29028258808195e-007
71.00000000000000	-8.18984672079637e-007
72.00000000000000	-0.00000187401888
73.00000000000000	-0.00000280953386
74.00000000000000	-0.00000371212976
75.00000000000000	-0.00000449561877
76.00000000000000	-0.00000485467329
77.00000000000000	-0.00000439375316
78.00000000000000	-0.00000299125985
79.00000000000000	-0.00000111400508
80.00000000000000	4.37924995932981e-007
81.00000000000000	0.00000122519002
82.00000000000000	0.00000152011429
83.00000000000000	0.00000190671628
84.00000000000000	0.00000266569544
85.00000000000000	0.00000362346910
86.00000000000000	0.00000438054743
87.00000000000000	0.00000457896339
88.00000000000000	0.00000406754397
89.00000000000000	0.00000294791536
90.00000000000000	0.00000153719678
91.00000000000000	2.49874953506257e-007
92.00000000000000	-5.52713459556209e-007
93.00000000000000	-7.54801788960258e-007
94.00000000000000	-6.10722165395039e-007
95.00000000000000	-4.81369453408931e-007
96.00000000000000	-4.03542698701465e-007
97.00000000000000	-1.28845772717767e-007
98.00000000000000	4.35963893652414e-007
99.00000000000000	0.00000103627641
100.00000000000000	0.00000128222708
101.00000000000000	9.19296006429704e-007
102.00000000000000	-4.20014371060873e-008
103.00000000000000	-0.00000136085166
104.00000000000000	-0.00000266641904
105.00000000000000	-0.00000348362370
106.00000000000000	-0.00000337659518
107.00000000000000	-0.00000234390753
108.00000000000000	-9.18881738809496e-007
109.00000000000000	3.39266309046238e-007
110.00000000000000	0.00000124629678
111.00000000000000	0.00000184430869
112.00000000000000	0.00000214523154
113.00000000000000	0.00000205610919
114.00000000000000	0.00000149163107
115.00000000000000	5.63288960475639e-007
116.00000000000000	-4.56080873290077e-007
117.00000000000000	-0.00000134397658
118.00000000000000	-0.00000196249277
119.00000000000000	-0.00000217986977
120.00000000000000	-0.00000194482867
121.00000000000000	-0.00000134278514
122.00000000000000	-4.62096060083184e-007
123.00000000000000	6.35111771507546e-007
124.00000000000000	0.00000173814011
125.00000000000000	0.00000248137696
126.00000000000000	0.00000261212670
127.00000000000000	0.00000216489365
128.00000000000000	0.00000137486555
129.00000000000000	5.48548720780140e-007
130.00000000000000	-2.61454881078649e-008
131.00000000000000	-2.21942474176728e-007
132.00000000000000	-1.36566030595198e-007
133.00000000000000	7.70103582015125e-008
134.00000000000000	3.52960965122051e-007
135.00000000000000	6.04108381985213e-007
136.00000000000000	6.67281866095770e-007
137.00000000000000	4.42754353513486e-007
138.00000000000000	-5.84317765284226e-008
139.00000000000000	-7.48237074188474e-007
