# Supplementary material for: Nellie: automated organelle segmentation, tracking and hierarchical feature extraction in 2D/3D live-cell microscopy
Source: Nat Methods. 2025 Feb 27;22(4):751–63. doi: 10.1038/s41592-025-02612-7 (PMC11978511; doi:10.1038/s41592-025-02612-7)
Supplement: Supplementary file 14 — Raw data for the in-depth characterization and comparisons of ER. [file 41592_2025_2612_MOESM14_ESM.zip]

Archive with 22 entries (21 files):
- er_data/
- __MACOSX/._er_data
- er_data/data_er_branch_length.csv
- __MACOSX/er_data/._data_er_branch_length.csv
- er_data/data_er_feature_weights.csv
- __MACOSX/er_data/._data_er_feature_weights.csv
- er_data/data_er_rocs.csv
- __MACOSX/er_data/._data_er_rocs.csv
- er_data/data_er_normalized_cyclomatic.csv
- __MACOSX/er_data/._data_er_normalized_cyclomatic.csv
- er_data/data_er_degree_comparison.csv
- __MACOSX/er_data/._data_er_degree_comparison.csv
- er_data/data_er_centrality.csv
- __MACOSX/er_data/._data_er_centrality.csv
- er_data/data_er_auc.csv
- __MACOSX/er_data/._data_er_auc.csv
- er_data/data_er_degree_distribution.csv
- __MACOSX/er_data/._data_er_degree_distribution.csv
- er_data/data_er_betweenness.csv
- __MACOSX/er_data/._data_er_betweenness.csv
- er_data/data_er_lin_vel.csv
- __MACOSX/er_data/._data_er_lin_vel.csv
