# Supplementary material for: Nellie: automated organelle segmentation, tracking and hierarchical feature extraction in 2D/3D live-cell microscopy
Source: Nat Methods. 2025 Feb 27;22(4):751–63. doi: 10.1038/s41592-025-02612-7 (PMC11978511; doi:10.1038/s41592-025-02612-7)
Supplement: Supplementary file 14 — Raw data for the in-depth characterization and comparisons of ER. [file 41592_2025_2612_MOESM14_ESM.zip › er_data/data_er_branch_length.csv]

hFB12			U2OS
0.131	0.28913	0.48563	0.73639	0.69802	0.75229
0.51276	0.262	0.1965	0.67089	0.77476	0.70926
0.131	0.80189	0.25076	0.53989	0.72515	0.72515
0.25076	0.53989	0.131	0.37009	0.35463	0.28913
0.25076	0.28913	0.25076	0.35463	0.60539	0.51276
0.48563	0.262	0.1965	1.57665	1.49992	0.29292
0.1965	0.262	0.131	0.64376	0.60539	1.54952
0.35463	0.38176	0.131	0.28913	0.31626	0.35463
0.1965	0.44726	0.28913	0.28913	1.11815	0.53989
0.28913	0.262	0.18526	0.38176	0.56702	0.262
0.25076	0.1965	1.47279	0.56702	0.262	0.262
0.131	0.57826	0.131	0.76352	3.36334	1.25978
0.50152	0.31626	0.35463	0.42013	2.02857	0.67089
0.262	1.68518	0.131	3.38625	0.84026	0.67089
0.18526	0.35463	0.55113	0.76352	0.92165	3.25948
0.37052	0.25076	0.1965	3.29001	0.35463	3.38582
0.22363	0.40889	0.1965	0.37052	0.31626	0.70926
0.44726	0.64376	0.131	0.30459	0.46272	0.74763
0.262	0.29292	0.40889	1.64215	0.67089	0.262
0.3275	0.262	0.56702	0.42013	0.37009	1.18788
0.262	0.262	0.1965	0.262	1.9007	0.37009
0.44726	0.25076	0.131	0.18526	0.76352	0.48563
0.35463	0.18526	0.131	0.29292	0.39722	0.42013
0.25076	0.25076	0.131	0.38176	0.67089	0.131
0.40889	0.1965	0.18526	0.29292	1.07979	2.35607
0.1965	0.35463	0.18526	0.31626	0.69802	0.47439
0.262	0.85615	0.18526	0.42013	0.61602	0.48563
0.1965	0.18526	0.44726	0.262	1.29175	1.41852
0.40889	0.51276	0.1965	0.96002	0.131	0.65629
0.131	0.34339	0.262	0.72515	0.38176	1.64681
0.35463	0.73639	0.18526	1.07979	0.35463	0.37052
0.1965	0.131	0.70926	0.86739	0.131	0.80189
0.47439	0.48563	0.46315	0.38176	0.57826	0.18526
0.22363	0.55113	0.37052	0.40889	0.35463	0.70926
0.48563	0.39722	0.29292	0.57826	1.34179	0.54013
0.31626	0.44726	0.262	0.51276	0.25076	0.60539
0.131	0.262	0.262	1.07979	0.61663	0.47233
0.18526	0.1965	0.40889	0.393	0.31626	0.43602
0.262	0.25076	1.06389	0.42013	0.262	0.393
0.262	0.22363	0.28913	0.80189	0.31626	0.41426
0.38176	0.40889	0.262	0.41426	0.393	1.8859
0.28913	0.262	0.262	0.393	0.89452	0.57826
0.131	0.262	0.35463	0.393	0.41426	0.47233
0.262	0.1965	0.85615	0.393	0.5895	0.37009
0.31626	0.3275	0.1965	0.393	1.07234	0.262
0.82902	0.28913	0.1965	0.393	0.393	0.56702
0.28913	0.40889	0.56702	0.93289	0.393	0.51276
0.53989	0.47439	0.4585	0.42013	0.65965	0.44726
0.131	0.85615	0.50152	0.393	1.49992	1.09102
0.70926	0.262	0.1965	0.262	0.37052	0.50152
0.38176	0.35463	0.35463	0.75608	0.37052	0.29292
0.25076	0.262	0.1965	0.99839	0.262	0.37052
0.40889	0.18526	1.34179	0.28913	0.262	0.18526
0.59415	1.02552	0.48563	0.35463	0.42013	0.131
0.43602	0.72515	0.131	0.29292	1.47279	0.31626
0.1965	1.12939	0.3275	0.68679	0.46315	1.51055
0.1965	0.31626	0.131	0.97065	0.262	0.38176
0.76352	0.262	0.85615	0.55113	0.262	0.131
0.79065	0.1965	0.1965	0.131	0.18526	0.262
0.55113	0.262	0.51276	0.262	0.53989	0.81779
0.1965	0.68213	0.40889	0.524	0.77899	0.40889
0.46315	0.51276	0.131	0.72515	0.68679	1.46155
0.34339	0.28913	0.1965	0.18526	0.98715	0.262
0.18526	0.18526	0.70926	0.77899	1.64638	1.68475
0.131	0.76352	0.29292	1.69771	0.75186	0.90999
0.1965	0.65965	0.22363	0.3275	2.9231	0.18526
0.1965	0.22363	0.131	0.38176	0.393	0.93712
0.28913	0.35463	0.262	0.39722	1.34179	0.262
0.262	0.262	0.131	0.262	1.10649	0.1965
0.67089	0.262	0.44726	0.92165	0.63252	0.84026
0.89452	0.131	0.37052	1.12878	1.04142	1.92005
0.28913	0.262	0.262	0.77476	0.18526	1.19955
0.4585	0.97126	0.51276	2.10065	0.67089	0.262
0.22363	0.82902	0.18526	1.13405	0.41426	0.262
1.81575	0.42013	0.65922	1.21079	0.67089	0.131
0.34296	0.35463	0.28913	0.29292	0.37009	0.29292
0.47439	0.18526	1.60379	0.67089	0.28913	0.37009
0.47396	0.52865	0.34296	0.18526	0.18526	1.03806
0.18526	0.28913	0.51276	0.37052	0.83922	0.95258
0.18526	0.262	0.56702	0.35463	0.37052	0.262
0.37009	0.25076	0.22363	0.64376	0.262	0.4585
0.262	0.131	0.90576	0.37052	0.262	0.262
0.131	0.86739	0.262	0.48563	0.48563	1.39605
0.52822	0.74763	0.43602	0.71392	0.18526	1.24915
0.48563	0.131	0.65965	2.88544	0.262	0.29292
0.131	1.22625	0.38176	0.18526	1.28752	0.67089
0.1965	0.22363	0.31626	0.131	0.262	0.67089
1.80494	0.35463	0.262	0.18526	0.58889	0.262
0.1965	0.28913	1.06855	1.81704	1.10692	0.262
0.25076	0.262	0.262	0.262	0.38176	0.262
0.28913	0.57826	0.89452	0.94836	0.56659	0.28913
0.90576	1.07979	0.48563	0.3275	1.73901	0.262
0.28913	0.34339	0.18526	0.131	0.55052	0.53946
1.30342	0.131	0.262	0.393	3.74088	2.48664
0.3275	0.131	0.28913	0.29292	0.18526	0.262
0.1965	0.131	0.30459	0.31626	0.35463	0.31626
0.262	0.38176	0.55113	2.58393	0.29292	0.262
0.262	0.74763	0.52822	0.73639	0.262	0.393
0.262	0.25076	0.3275	0.98715	0.58249	1.12939
0.67089	0.18526	0.22363	0.55536	0.262	0.64799
0.87162	0.393	0.262	0.40889	0.262	0.18526
2.70544	0.1965	0.38176	0.262	0.77476	0.393
0.64376	0.55536	0.28913	1.25338	0.51276	0.262
0.54369	0.67469	0.60539	2.62148	0.38176	0.262
0.51276	0.18526	0.131	0.72515	0.262	0.72515
0.51276	0.18526	0.35463	0.3275	0.37052	0.34296
0.44726	0.3275	0.53989	0.67512	0.262	0.42013
1.15652	0.524	0.30459	0.44726	0.76352	0.4585
0.131	0.60539	1.20743	0.29292	0.40889	2.32894
0.55113	0.28913	0.60539	0.262	0.60539	0.29292
1.22202	0.73639	0.84026	0.5895	0.46913	0.81313
0.131	0.131	0.22363	0.93289	0.43559	1.26505
0.48563	0.77476	1.36892	1.21079	0.91829	0.70529
0.18526	0.88329	0.131	0.42013	0.39722	0.4585
0.393	0.262	0.57826	0.262	0.35463	2.8417
0.28913	0.262	0.69276	1.74602	2.06608	0.29292
0.96002	0.1965	0.262	0.72515	0.41426	1.52178
0.28913	0.1965	0.262	0.97549	1.45628	1.18788
0.131	0.18526	1.14002	0.37052	0.4585	0.262
0.22363	0.131	0.35463	0.51276	0.29292	0.47439
0.131	1.63092	0.262	0.79065	0.41426	0.29292
0.67089	0.131	0.44726	1.01429	0.29292	0.92165
0.77899	0.70926	0.4585	0.48563	1.09102	0.93246
0.3275	0.27789	0.47976	0.262	0.4585	0.57826
1.76192	0.262	0.18526	0.77476	1.53829	0.262
0.67089	0.262	0.61663	0.98715	0.80189	0.51276
2.40332	0.262	0.131	1.54952	0.28913	1.14486
0.50879	0.57826	0.35463	0.40846	0.89409	0.4585
0.31626	0.28913	0.35463	0.74763	0.53989	0.44726
0.1965	0.40889	0.131	2.2789	0.55052	0.67512
0.25076	0.31626	0.89452	0.69802	0.44726	0.262
1.56542	0.28913	1.09232	0.60539	0.51276	1.16032
0.262	0.81736	0.84833	0.524	0.3275	1.09042
1.32589	0.47439	0.1965	0.29292	0.8515	1.57329
0.55579	0.55113	0.131	0.29292	0.52339	0.76352
0.262	0.77476	0.35463	0.72179	1.45689	0.35463
0.35463	0.262	0.31626	0.46272	0.34296	0.51276
0.51276	0.35463	1.3619	0.18526	0.98715	0.29292
0.27789	0.3275	0.31626	0.37052	0.77899	0.84026
0.34339	1.48825	0.25076	0.29292	0.81313	0.53989
0.34339	0.131	0.262	0.28913	0.47233	1.55418
0.3275	0.44726	0.262	0.65965	0.64376	0.72856
0.3275	0.393	0.18526	0.44726	0.37052	0.262
0.47439	1.17621	0.80189	0.35463	0.62726	0.68213
0.262	0.42013	0.28913	1.08576	1.06389	0.55243
1.13405	0.42013	0.42013	0.47439	2.65644	0.29292
0.55113	0.3275	0.47396	1.34179	0.524	1.11772
0.262	0.42013	0.25076	0.70926	0.61663	1.36892
1.34601	0.37009	0.1965	1.91944	0.62086	0.79022
1.34179	0.63209	0.38176	0.94836	2.34483	0.52865
0.34339	0.94836	0.3275	1.07979	0.63209	0.86739
0.51276	0.1965	0.1965	0.64376	0.75229	1.11815
0.35463	1.10692	0.38176	1.13827	0.80146	0.37052
0.53989	1.47279	0.28913	0.57826	0.54369	0.131
0.44726	0.87863	0.51276	0.524	0.68213	0.47233
0.69802	0.38176	0.18526	0.393	0.94836	0.40846
0.18526	0.3275	1.31465	0.41426	0.34296	0.7205
0.42013	0.262	0.3275	0.97126	0.50109	1.31465
0.393	1.14951	1.16776	0.48563	0.82376	0.393
0.44726	0.131	0.47396	0.48502	0.37052	0.91639
0.262	0.18526	1.23792	0.45106	1.16075	0.73596
0.38176	0.56702	1.70064	0.524	0.86213	0.54369
0.35463	0.131	0.262	0.43559	0.56659	0.37009
0.65922	0.18526	0.262	0.56176	0.34296	0.5895
0.29292	0.79065	0.37052	0.262	1.03676	1.05222
0.28913	1.7117	0.79065	0.524	1.17839	2.12077
0.22363	0.55113	0.84026	0.5895	0.40846	0.524
0.1965	0.43602	0.262	1.10692	0.43559	0.73578
0.79065	0.262	0.262	1.32589	1.61968	0.66563
0.1965	0.1965	0.262	0.524	0.44726	0.73596
0.18526	0.76309	0.18526	1.76571	0.67219	1.9368
0.31626	1.27586	0.262	1.58131	0.85089	1.36849
0.47396	0.40846	0.262	0.69802	0.47233	0.87993
1.07936	0.40889	0.61663	0.524	1.77445	0.81736
0.40846	0.1965	0.50152	1.85351	1.34075	1.06328
0.60539	0.25076	0.84026	0.37052	0.38176	0.60539
0.262	1.24915	0.18526	0.29292	1.9368	0.52865
0.47439	1.05265	0.1965	0.46272	0.393	0.85615
0.48563	0.262	0.99839	0.31626	0.60496	0.43559
0.25076	0.90576	0.40889	0.81736	0.38176	0.91829
0.131	0.42013	0.57826	0.93712	1.00963	0.89452
0.131	0.56702	0.61663	0.57826	0.57826	0.29292
1.10692	0.22363	0.40889	0.94879	0.1965	0.51276
0.31626	0.27789	0.1965	0.42013	0.91042	0.524
1.10692	0.48563	0.42013	1.06812	1.03806	0.76352
0.98715	0.393	0.48563	0.393	0.42013	1.10649
0.94879	0.39722	0.262	0.74702	1.06389	0.30459
1.14908	1.19955	0.40889	0.44726	0.55113	0.64376
0.94413	0.262	0.35463	1.21079	0.80726	0.45789
0.1965	0.1965	0.524	0.56366	1.46155	0.25076
0.34296	0.31626	0.43559	0.4585	0.41426	0.5895
0.262	0.70926	0.79022	0.31626	0.80319	0.73113
0.30459	0.22363	1.52705	0.29292	0.34296	0.44726
0.3275	0.52822	0.41426	0.524	0.87802	0.40846
0.131	0.262	0.35463	2.29014	0.70926	0.262
0.68213	0.51276	0.3275	0.48563	0.42013	1.76657
0.44726	0.39722	0.3275	0.70926	0.77415	0.96002
0.262	0.89452	0.67512	0.94879	1.24915	1.43978
0.29292	0.131	1.46008	0.46913	1.02552	0.29292
0.37052	0.262	0.38176	0.45106	0.87802	0.93246
1.04099	0.42013	0.82902	0.77476	0.87205	0.74702
0.43602	0.131	0.38176	0.262	0.38176	0.94879
0.40846	0.34339	0.131	0.42013	0.43559	0.94836
0.87863	0.42013	1.04142	0.29292	0.38176	2.33317
0.63252	0.18526	0.47439	0.84026	0.62086	0.57826
0.46272	0.98715	0.28913	0.45106	0.262	0.393
0.22363	0.22363	0.50109	0.262	0.53463	0.48563
1.33012	0.262	0.34296	1.35725	0.3275	0.53989
0.61663	0.34296	0.25076	0.37052	0.64376	0.46272
0.42013	1.07979	0.37052	0.67089	1.35242	0.524
0.40889	0.31626	0.524	0.60496	0.87162	0.262
0.46913	0.85615	0.67089	0.393	0.42013	1.02975
0.18526	0.90576	0.44726	0.51276	0.39722	0.42013
0.31626	0.81779	0.30459	0.34296	0.1965	0.262
0.28913	0.28913	0.56659	0.262	0.44726	0.262
0.131	0.37009	0.22363	0.37052	0.47233	1.01386
0.49816	0.82119	0.131	1.42318	1.48868	1.9393
0.44726	0.18526	0.48563	2.80333	1.24915	1.41194
0.43559	0.524	1.23749	0.53989	1.42872	0.29292
0.47396	0.85615	0.81313	1.23792	1.87174	0.57082
0.3275	0.31626	0.4585	0.37052	0.63252	0.262
0.1965	0.51172	0.50152	0.82902	0.37009	0.262
0.48986	0.262	2.86418	1.07979	1.22202	1.88297
0.28913	0.29292	1.12939	0.18526	1.45372	0.88329
0.94413	0.55113	0.68343	0.41426	0.262	0.262
0.67089	0.28913	0.42013	1.18788	0.41426	0.262
0.38176	0.46272	0.393	0.18526	0.44726	0.29292
0.73639	0.53989	0.76309	0.44726	0.69802	0.47233
0.97549	0.65922	0.38176	1.57795	0.66797	0.80189
0.90576	0.3275	0.40889	0.34296	1.07979	1.03676
0.28913	0.63209	0.131	1.17199	0.393	0.44726
0.262	0.25076	0.44726	0.524	0.72895	0.65922
1.34179	0.29292	0.1965	0.524	0.524	0.37052
0.44726	0.131	0.262	1.46534	0.524	0.60496
0.71349	0.51276	0.34296	0.524	0.524	1.24915
0.262	0.38176	1.07979	0.62726	0.524	1.70064
0.28913	0.82902	0.3275	1.44522	0.41426	0.53989
0.393	0.73639	0.93289	0.74763	0.18526	0.262
0.18526	0.31626	0.57826	0.65922	0.524	2.08899
0.1965	0.131	0.29292	0.64376	0.59372	0.85279
0.22363	0.393	0.87863	0.18526	0.262	0.41426
0.60539	0.18526	0.38176	0.67089	1.35302	0.64376
0.262	0.55113	0.40889	0.93228	0.31626	0.524
0.61663	0.61663	0.47439	0.71056	0.55536	0.75826
0.53989	0.75186	0.48563	0.47439	0.58249	0.37052
0.28913	1.14529	0.262	0.48563	0.53989	1.25381
0.35463	0.35463	0.18526	0.3275	0.29292	0.29292
0.48986	0.74763	0.59415	0.96809	0.262	1.23009
0.18526	0.18526	0.29292	1.05545	0.29292	0.47233
0.262	1.34179	0.38176	0.262	1.16776	0.44726
0.131	0.25076	2.03938	0.262	0.68152	0.524
0.131	0.28913	0.60539	0.97549	0.95666	0.51699
0.1965	1.01429	0.63252	0.29292	0.38176	1.28692
0.44726	0.51276	0.60539	0.37052	0.91042	0.64376
1.82742	0.3275	0.28913	0.37052	0.655	0.44726
0.262	0.262	0.42013	0.262	1.12939	0.42013
0.54013	0.37052	0.37009	0.393	0.46272	0.786
0.68679	0.38176	0.35463	1.32676	0.45789	0.96002
0.76352	0.262	0.60539	0.37052	0.76352	0.85572
0.52339	0.22363	0.262	0.38176	0.18526	1.10122
0.47233	0.1965	0.53989	0.37052	1.18322	2.6223
0.31626	0.262	0.29292	0.43559	0.77665	0.29292
0.28913	0.28913	1.07452	0.262	0.393	0.81779
0.69802	0.25076	0.59372	0.69466	0.76309	0.51276
0.4585	0.64376	0.47396	0.262	0.66692	0.40846
0.69802	0.34296	0.60142	0.80838	0.18526	0.72472
0.42436	0.65922	0.29292	0.18526	0.131	0.18526
0.50109	0.18526	0.262	0.18526	0.28913	0.79152
1.05222	0.262	1.23749	0.75186	0.262	0.1965
0.262	0.65965	0.44726	0.262	0.85615	0.59372
0.99138	0.51276	0.48563	0.5895	0.75142	0.393
0.79065	0.29292	0.262	1.07452	0.37009	0.52822
0.40846	0.1965	0.393	0.56366	0.73113	0.4585
0.84492	0.262	0.82859	0.61663	0.262	0.42013
0.38176	1.38015	1.76149	0.262	0.55113	0.262
0.68213	0.61663	0.38176	0.524	0.18526	0.68679
0.262	0.44726	0.56702	0.262	0.1965	1.49992
0.262	0.44726	0.262	0.131	0.47526	0.47396
0.75186	0.51276	0.28913	0.63209	0.81252	1.18365
0.37052	0.55113	0.28913	0.65922	0.18526	0.72472
0.95959	0.52822	0.131	0.262	0.34296	0.34296
0.29292	1.43442	0.43559	0.69276	0.262	0.262
1.49992	0.31626	0.74062	0.50109	0.28913	0.87863
0.131	0.44726	1.01429	0.69759	0.262	0.22363
0.29292	0.42013	0.97126	0.18526	0.66797	0.60539
0.262	0.34296	0.90576	0.86739	0.55113	0.55113
0.67089	0.131	0.262	0.57826	0.262	0.78669
0.131	1.03676	0.29292	0.74702	0.77415	0.89452
0.34296	1.09102	1.12939	1.15652	0.37052	0.69802
0.29292	0.131	0.93712	0.48986	1.10649	2.14833
0.42013	0.56702	0.34296	0.1965	0.84772	0.43602
1.02552	0.262	0.52822	0.262	0.42013	0.393
0.262	0.262	0.48563	1.13069	0.524	0.29292
0.73639	0.80189	1.63514	0.48563	1.32528	2.24755
0.37052	0.47439	0.38556	0.65629	0.70926	0.35463
0.65965	0.63632	0.82902	0.45789	0.53989	0.65965
0.262	0.393	0.4585	0.28913	0.262	0.18526
0.22363	0.131	0.53989	0.41426	1.98348	1.58088
1.06389	0.44726	0.262	0.55113	1.25338	0.1965
0.262	0.43559	0.38176	1.40729	0.85615	1.80029
0.43559	0.63209	0.31626	0.131	0.18526	1.31595
0.43602	0.42013	0.262	2.99983	0.63252	0.18526
0.131	0.28913	2.01397	0.28913	1.08401	1.04739
0.131	0.38176	0.262	0.25076	0.262	0.90999
0.262	0.18526	0.82902	0.28913	0.47976	0.62726
0.62129	0.67089	0.55113	0.69759	0.262	0.42013
0.18526	0.90576	0.51276	0.42013	0.34296	0.81443
0.28913	0.44726	0.35842	1.22202	0.79065	1.64681
0.57826	0.18526	0.61663	2.07352	1.15652	0.60539
1.14529	0.18526	1.22202	0.37009	1.37912	0.55113
0.97126	0.93712	0.61663	0.31626	1.16032	0.72515
1.21036	0.1965	0.22363	0.98189	0.29292	0.18526
0.1965	0.262	0.1965	1.73565	0.44726	0.70926
0.84026	0.76352	0.41426	0.51276	0.44726	0.262
1.24872	0.47439	0.87863	1.15652	0.262	0.28913
0.131	0.39722	0.34296	0.89452	0.80189	0.81313
0.262	0.64376	1.56015	0.31626	0.69759	0.63252
0.38176	0.37052	0.53989	2.26344	0.262	0.68213
1.78905	0.29292	0.3275	0.44726	0.262	1.27629
0.262	0.94413	1.14063	0.262	0.50879	0.262
1.8427	0.5895	0.655	0.29292	0.60496	0.73639
0.30459	0.18526	0.262	0.262	0.61663	0.35463
1.11815	0.3275	0.18526	0.37009	0.393	0.29292
0.34339	1.51581	0.35463	0.262	0.76352	0.5895
0.1965	0.262	0.262	0.64376	0.67089	0.38176
1.28752	1.02552	0.61663	0.62086	0.64376	0.28913
0.3275	1.32719	0.28913	0.96002	0.49626	1.09909
0.18526	0.30459	0.42013	0.80189	0.53989	0.53989
0.1965	0.262	0.65965	2.22147	1.14908	1.30342
0.35463	0.18526	0.262	0.262	0.43559	0.28913
0.38176	0.25076	2.29014	0.37052	0.68592	1.35302
1.49949	0.262	0.64756	0.40846	0.131	0.43559
0.31626	0.47439	1.14486	0.69802	1.23792	0.29292
0.79065	0.262	0.68213	0.393	2.60683	0.73639
0.262	0.55536	1.03018	1.23456	0.60539	0.28913
0.25076	0.58206	0.55113	0.99138	0.64376	0.61663
0.42013	1.49949	0.262	1.57007	0.77159	0.655
0.44726	0.38176	0.131	0.393	0.67089	0.57826
0.98672	0.262	0.28913	0.63252	0.40846	0.69802
0.44726	0.34296	0.1965	0.68213	0.28913	1.21036
0.53989	0.38176	0.40889	0.37052	0.76352	0.47396
0.53989	0.54013	0.262	0.262	0.65965	0.131
0.3275	0.131	0.29292	0.56702	0.29292	1.30342
0.43559	0.46913	0.59415	2.03981	0.92165	1.59212
0.44726	0.56659	0.262	0.42013	0.38176	0.55113
0.18526	0.262	0.44726	0.262	0.1965	0.29292
0.393	0.262	0.22363	0.43559	1.15592	0.18526
0.68636	0.35463	0.40846	0.90576	0.22363	1.01325
0.262	1.36831	0.3275	0.76352	0.99839	0.29292
0.50152	1.71188	0.262	2.09944	0.53989	0.74763
0.42013	0.37052	0.1965	0.51276	1.41852	1.57665
1.11772	0.44726	0.85615	0.29292	0.393	0.30459
0.18526	0.68213	0.42013	0.262	0.65965	0.47233
0.44726	0.262	0.69276	0.82119	0.41426	0.5895
0.393	0.524	1.06812	0.38176	0.55113	0.82376
0.47976	1.57795	0.93289	0.1965	0.37052	0.29292
0.42013	0.51276	0.29292	0.44726	0.48986	0.42013
0.22363	1.25295	0.56702	0.28913	0.262	0.93228
1.25381	0.41426	0.1965	0.86739	0.58889	0.262
0.25076	0.25076	0.3275	0.68152	0.262	0.67089
1.10226	0.524	0.37009	0.52865	1.02552	0.1965
0.56659	1.01386	0.43559	0.393	0.262	0.81313
0.59372	1.38015	0.46913	0.44622	0.93289	0.48986
0.131	0.86739	0.29292	0.47233	1.65805	0.40889
0.34296	0.52822	0.60013	0.29292	0.51276	1.77781
0.40889	1.06812	0.5895	0.41426	0.262	1.53829
0.1965	0.73639	0.55113	0.3275	0.55113	1.06328
0.4585	0.262	0.48563	0.262	0.262	0.82119
0.35463	0.1965	0.29292	0.37052	0.72895	0.34296
0.55052	0.61663	0.262	0.393	0.47439	0.262
0.56659	0.35463	0.47396	0.73639	0.28913	1.24855
0.262	0.393	0.29292	0.37052	0.42013	0.262
1.01386	0.77856	1.00305	0.69215	1.31595	0.47439
0.393	0.393	0.131	1.46155	0.655	0.64376
0.262	0.393	0.59372	0.96002	0.64799	0.29292
0.3275	0.70926	0.71306	1.18495	0.524	0.38176
0.35463	0.76352	1.02975	1.41852	0.262	0.64376
0.86739	0.131	0.47439	0.54526	0.35463	0.22363
0.48563	0.46315	0.38176	0.28913	0.99839	0.77476
0.70865	0.96002	0.53463	0.63252	0.77372	1.44565
1.46155	0.262	0.28913	0.53592	0.94225	0.524
0.262	0.44726	0.393	0.69759	2.25686	0.37052
0.74763	0.59372	0.55113	0.40889	0.131	1.21079
0.48563	0.51276	1.00963	0.88329	0.42013	0.65922
0.82902	0.131	0.262	0.262	0.99969	1.03676
0.262	0.69802	0.94352	0.48986	0.262	0.53989
1.26505	1.04142	1.38438	0.34339	0.77372	0.37052
0.262	0.34296	0.3275	0.31626	0.85572	0.85956
0.524	0.37009	0.34296	0.82902	0.77415	0.37052
0.25076	1.15652	1.00262	0.262	0.22363	0.30459
1.54892	0.62916	0.51276	1.51115	0.44726	0.28913
0.262	0.43559	0.89348	1.78378	0.44726	2.80333
0.72515	0.18526	0.393	0.98715	0.55113	0.262
0.99778	0.38176	1.72312	2.30603	0.34296	1.02552
0.3275	0.47439	0.131	0.5895	0.47233	0.76309
0.60539	0.1965	0.262	0.94879	0.30459	0.42013
0.70926	0.82566	0.18526	0.262	0.41426	0.18526
0.94352	0.131	0.75826	0.47439	0.64376	0.18526
0.74702	0.3275	0.131	0.91639	3.74027	1.03615
0.69802	0.48563	0.42013	0.56659	0.7205	0.91042
0.262	0.43559	0.524	0.68213	0.41426	0.22363
0.97126	0.262	0.31626	0.47396	0.70926	0.98189
0.37052	0.29292	0.35463	0.46913	1.13301	0.393
0.55113	0.98319	0.90999	2.02857	0.262	1.52239
0.29292	0.3275	0.64376	0.4585	0.262	0.57826
0.29292	2.5142	0.3275	0.98715	0.55536	0.56659
0.62042	0.1965	0.88286	0.86739	1.19489	0.18526
0.51276	0.69802	0.81313	0.31626	1.05222	0.28913
0.18526	0.22363	1.03615	0.89452	0.29292	0.93712
0.262	0.29292	2.0824	3.23409	1.18365	0.55536
0.262	0.131	0.85615	1.54555	0.80189	1.77738
0.40889	0.35463	0.80189	0.3275	0.57826	0.46272
1.92005	0.7205	0.393	0.48502	0.3275	0.47233
0.262	0.56702	0.82902	0.42013	0.262	0.47819
0.27789	0.262	1.90415	0.1965	0.22363	0.31626
0.48563	0.262	0.44726	0.85615	0.35842	0.55113
0.38176	0.28913	0.48563	0.57826	2.86182	0.27789
1.19912	0.82542	0.68213	1.93594	0.80612	0.22363
0.262	1.50121	0.25076	0.34296	0.262	1.71188
0.524	0.77856	0.31626	0.44726	1.17242	0.92165
0.28913	0.29292	0.262	0.31626	0.42013	0.80189
0.35842	0.28913	0.76352	0.59372	1.43106	1.21036
0.1965	0.35463	0.131	0.60539	0.59415	0.91829
0.42013	0.524	0.262	1.01429	1.01429	1.14529
0.39722	0.63209	0.92105	0.393	1.19489	0.60013
0.64799	0.40889	0.262	1.36892	0.38176	0.4585
0.63252	0.50109	1.38015	0.4585	0.99796	0.61663
1.02975	0.31626	0.57826	0.262	0.89452	0.56702
0.4585	1.67351	1.27629	0.57239	0.43559	0.39722
0.42013	0.262	0.38176	0.60626	0.86739	0.262
0.79065	0.64272	0.1965	0.44726	0.40889	0.47396
0.131	0.3275	2.3177	0.86739	0.262	0.41426
1.12238	1.61968	0.37052	0.38176	0.62086	0.94352
0.89392	1.06389	0.57956	0.81313	1.05265	0.57826
1.11815	0.59372	0.3275	0.84492	0.41426	0.31626
1.46155	0.262	0.34296	0.84492	0.42013	1.48471
1.04099	0.35463	0.53946	0.56702	0.44726	0.262
1.56542	0.28913	0.90576	0.82902	2.07886	0.31626
0.18526	0.56176	0.29292	0.48563	0.262	0.262
0.28913	0.85615	0.393	1.21544	0.262	0.524
0.35463	0.59415	0.39722	0.524	0.60539	1.5317
0.28913	0.90999	1.01429	0.262	0.75826	0.81313
0.74763	0.44726	0.42013	2.4754	0.55113	0.79065
0.29292	1.89231	0.29292	0.87019	1.26039	0.53463
0.35463	0.62726	2.92267	0.262	0.56702	0.40889
0.60539	0.99839	0.29292	0.5895	0.64376	1.53768
0.96002	0.18526	0.393	1.01429	0.56659	0.262
0.46913	0.131	0.35463	0.65965	0.3275	0.31626
0.37052	0.3275	0.62086	0.50152	1.51581	0.47396
1.94718	0.37052	0.70926	0.41426	0.18526	0.62916
0.44726	0.3275	0.44726	0.51276	0.48502	0.29292
0.22363	0.81779	0.41426	0.262	1.01769	0.79065
0.51699	0.68152	0.262	0.42013	0.131	0.97126
0.35463	0.62086	0.393	0.76352	0.37052	0.393
0.59372	1.75068	1.25381	0.44726	0.65922	0.99839
1.56542	0.69802	0.41426	0.655	0.57826	1.62756
0.77476	0.46315	0.42013	0.43559	0.93289	1.31069
0.52822	0.51276	0.131	0.262	0.35463	0.29292
0.18526	0.1965	0.72472	2.80799	0.62916	0.72856
0.262	0.31626	0.90576	1.04739	0.85409	0.25076
0.46315	1.39605	0.70926	0.77476	0.35463	0.57826
0.98379	0.35463	1.46112	1.01429	0.69399	0.262
0.1965	0.86038	0.92506	0.31626	1.01386	0.524
0.29292	0.29292	0.76352	0.262	0.67089	1.20425
1.31465	0.1965	0.41426	0.92165	0.98612	0.48502
0.75186	1.18831	0.41426	0.31626	1.07643	0.93669
0.56702	0.34296	0.84492	1.06389	0.52529	1.08319
0.42392	0.47439	0.41426	1.56015	1.12281	0.262
0.64376	0.69802	1.15782	0.39722	0.37052	0.43559
0.43559	0.76775	0.86739	0.91383	1.10545	0.63252
0.56702	0.262	1.11815	0.37052	0.94792	0.81443
1.17664	0.1965	0.262	1.66825	1.36892	0.50109
0.47439	0.55113	1.24915	0.53783	0.131	2.03455
0.131	0.3275	0.262	0.262	1.79968	0.59756
0.262	0.52865	0.29292	0.262	1.28882	0.99839
0.34339	0.3275	0.262	2.59939	0.70609	0.3275
0.29292	1.01429	0.262	0.41426	0.131	0.34296
0.28913	0.63209	0.47233	1.61398	1.55418	0.3275
1.01429	0.50152	0.42013	1.21549	0.78283	0.53989
0.62086	0.42013	0.60539	0.56659	0.262	1.30342
0.84026	0.262	0.29292	0.37009	0.393	1.09042
0.60539	0.98715	1.15652	0.40889	0.63252	1.31465
0.262	0.262	0.37052	0.393	0.85089	0.35463
0.98715	1.27163	0.96382	0.67089	0.40889	1.16118
0.56659	0.3275	0.66563	0.40889	1.11479	1.02552
0.393	0.655	0.34296	0.29292	0.65759	0.393
1.21079	0.524	1.04142	1.83587	0.57826	0.55113
0.34296	0.73639	0.57826	1.07582	0.47233	0.85956
0.46913	0.393	0.95959	1.6093	0.29292	0.25076
1.30299	0.63252	0.41426	0.48563	0.52529	1.46155
0.37052	0.29292	0.37009	0.262	0.93289	0.93289
0.51276	2.06168	0.54013	1.21359	1.17181	0.393
0.393	0.28913	0.18526	0.18526	0.73639	0.60539
0.52822	0.51276	0.262	0.37052	0.63632	0.393
0.25076	0.35463	0.85615	0.92165	2.1867	0.262
0.34339	0.22363	0.51276	0.61663	0.47233	2.61149
0.393	0.34296	0.60539	0.72515	0.53989	0.87993
0.393	0.262	0.97256	0.29292	0.58585	0.58585
1.26169	0.29292	0.70182	0.72515	1.36556	0.52822
0.393	0.28913	0.29292	0.90515	0.29292	1.58553
1.30299	0.35463	0.47233	0.38176	0.29292	1.40729
0.56659	0.3275	0.54013	0.94413	0.37052	0.524
0.44726	0.131	0.37052	0.56702	0.29292	1.05265
0.77476	1.13362	0.34296	0.53989	0.69802	0.5895
0.41426	0.5895	0.262	0.29292	0.81779	1.25978
0.18526	1.29218	0.37009	0.56366	0.262	1.78569
1.16075	0.45106	0.393	0.262	0.72559	0.37052
0.393	0.18526	0.46272	0.393	2.9265	1.67394
0.29292	0.262	0.57826	1.22668	0.29292	1.14908
2.39444	0.46272	0.29292	0.262	2.00614	0.40889
0.1965	0.131	0.60539	0.54013	0.262	0.50109
1.27629	0.94879	0.262	0.42436	0.65922	0.90895
0.18526	1.64681	0.262	0.68213	0.44726	0.64376
0.29292	0.27789	0.77476	0.59079	1.15065	0.31626
1.39139	0.38176	0.262	1.10226	0.44726	0.35463
0.99839	0.1965	0.79022	0.67089	2.3177	1.51115
0.55113	0.46315	0.29292	0.51276	0.77606	1.20296
0.28913	0.18526	0.34296	0.3275	1.48402	0.55113
0.87993	0.22363	0.81779	0.95258	0.31626	0.39722
0.62086	1.63092	0.74763	1.56499	0.46913	0.76309
0.55113	0.60539	1.27586	0.64842	0.60435	0.47233
0.29292	0.35463	1.33141	0.67089	2.10996	0.59079
0.53989	0.28913	0.18526	0.262	0.86739	0.80189
0.59415	0.40846	0.29292	0.393	0.262	0.47233
1.15652	0.18526	0.84026	0.47396	1.22202	0.41426
1.47295	0.42013	0.60496	0.67089	0.37052	0.47819
0.80189	0.77476	0.46913	0.56659	0.72515	0.29292
0.47233	0.38176	0.63252	2.02331	0.29292	0.35463
0.41426	1.26462	0.44726	0.262	0.60013	0.29292
0.34296	0.71349	0.65759	0.75699	0.60563	1.19955
0.30459	0.18526	0.54369	1.77738	0.84449	0.393
0.1965	0.262	0.3275	1.48402	0.131	0.41426
0.56659	0.262	0.29292	0.53989	0.48986	0.393
0.46913	0.29292	0.29292	2.24053	0.50879	0.262
0.73639	0.524	0.50109	0.67046	0.53989	0.393
0.262	0.99839	0.262	0.48986	0.57956	1.43442
0.38176	1.05265	0.29292	0.28913	0.88708	1.24915
0.18526	0.51699	0.29292	0.393	0.81736	0.42013
0.34339	0.58206	0.262	0.60496	1.05688	1.02552
0.3275	0.56366	0.38176	0.42013	0.76632	0.48563
1.38015	0.31626	0.29292	1.21079	1.78905	0.63723
0.63148	0.88329	2.82581	0.524	0.43559	0.90999
0.18526	0.262	0.262	0.34296	0.76352	0.50109
0.29292	0.1965	0.34296	0.524	2.22507	0.63209
0.51276	0.86739	0.90576	0.28913	0.98715	0.80189
1.61968	0.262	0.70926	0.29292	0.42013	0.87863
0.7205	0.1965	0.98655	0.42013	0.52339	0.1965
0.64376	0.28913	1.67394	1.12281	1.07513	1.02026
0.55113	0.76352	0.25076	0.39722	0.28913	0.43559
0.27789	0.93289	0.18526	0.71056	2.07818	0.41426
0.84449	0.59372	1.60801	0.80189	1.19912	0.55113
0.44726	0.131	0.57765	0.76352	1.51245	0.37052
1.21079	0.18526	0.69759	1.10356	1.16497	0.37052
0.97549	0.29292	0.77942	1.82699	1.00262	0.29292
0.655	0.1965	0.18526	0.262	0.18526	0.46272
0.25076	0.74446	0.37009	0.262	0.22363	0.64376
0.262	0.29292	0.67089	0.262	1.10649	0.60962
0.71306	0.30459	0.917	0.67089	0.48563	0.262
0.41426	1.02552	0.93289	0.393	0.44726	1.30342
0.29292	0.53989	0.38176	0.44726	0.54269	0.88286
0.29292	1.10692	0.29292	0.262	0.25076	0.40846
0.262	0.35842	0.262	0.3275	0.69802	1.09482
0.262	0.90999	0.74763	0.69759	0.83325	0.46272
0.1965	0.393	0.28913	1.01429	1.19428	0.76352
0.31626	0.34296	0.262	1.15652	0.1965	0.37052
0.37052	0.37052	1.21036	0.76352	0.131	1.81575
0.40846	0.93289	0.262	1.17839	0.393	0.393
0.56176	0.51276	0.40889	0.47439	1.86518	0.5895
1.63049	0.61663	0.81313	1.82215	0.56702	0.34296
0.37052	0.76309	0.393	0.40889	0.393	0.55536
0.98715	0.38176	0.131	0.786	1.86261	3.12364
0.29292	0.72369	0.42013	1.69245	0.68679	0.37052
0.67512	2.07818	0.56702	0.3275	0.35463	0.524
0.84026	0.66563	1.07979	0.3275	0.99839	1.06328
0.31626	0.43559	1.05688	0.29292	0.42013	0.56366
0.28913	0.93755	0.44726	0.262	0.60539	0.37052
1.19489	0.393	0.43559	0.56702	0.74763	0.18526
0.31626	1.94847	0.35463	0.262	0.44726	0.78539
0.262	0.262	0.131	0.43602	0.131	0.90179
0.85572	0.393	0.75186	0.64376	0.1965	0.87802
0.262	0.393	0.44726	0.60919	0.97143	0.85409
0.28913	0.76352	0.42013	0.31626	0.87863	0.75229
0.61663	0.393	0.38176	0.94879	0.31626	0.131
0.63252	0.524	0.18526	0.53463	1.49888	0.393
0.28913	0.44726	0.47819	1.02552	0.34296	0.38176
0.29292	0.393	0.60539	0.4585	0.131	0.29292
0.68636	0.39722	0.29292	0.29292	0.41426	0.18526
0.28913	0.262	1.13362	0.81822	1.90881	0.75186
0.37052	0.34339	0.3275	0.99839	0.77476	0.90999
0.28913	0.262	0.131	0.65759	0.82902	0.73639
0.60496	0.31626	0.262	0.46913	0.63209	0.29292
0.89452	0.393	0.25076	1.38438	0.44726	0.76385
0.61663	0.22363	0.262	0.655	1.47538	0.131
1.05265	0.44726	0.1965	0.73279	0.47396	0.40846
1.36831	0.67028	0.70926	1.18365	0.72539	0.25076
0.393	1.11815	0.72515	0.52822	0.25076	0.85745
0.37052	1.76192	0.83325	0.47396	0.56702	1.94252
0.48563	0.80189	0.75186	0.28913	0.47439	0.29292
0.28913	0.393	0.131	1.02216	0.38176	0.63252
0.524	0.84026	1.19912	0.41426	0.35463	0.28913
0.262	0.262	0.55113	1.15652	1.00902	0.524
0.30459	0.3275	2.22507	0.60496	0.81443	0.53989
0.25076	0.44726	0.18526	0.30459	0.42013	0.3275
0.52822	0.29292	0.34296	0.70865	0.74893	1.18452
1.61925	1.05265	0.61663	0.63209	0.262	0.29292
0.60919	0.262	0.71989	0.131	0.86739	0.97126
0.28913	0.35463	0.29292	0.94352	1.15739	1.3454
0.63252	0.28913	0.5895	0.9825	0.29292	0.37052
0.44726	0.37009	0.262	0.47439	0.44726	0.80146
0.37052	0.35463	0.74763	1.29114	0.34296	0.83709
0.43559	0.53989	1.49992	0.69802	0.53989	0.59756
0.3275	0.22363	0.44726	0.35842	0.131	0.34296
0.55113	0.34296	0.69802	1.01429	0.262	0.37052
0.262	0.29292	0.80189	0.1965	0.76352	0.44726
0.262	0.262	0.29292	0.393	0.62916	0.38176
1.09654	1.06389	0.44726	0.59079	1.37228	0.76352
1.12939	0.92165	0.29292	0.28913	0.786	1.77445
0.37052	0.64376	0.60013	0.56659	0.95219	0.38176
0.56659	0.45106	0.131	1.32528	0.56176	0.37052
0.28913	0.62129	0.44726	1.77738	1.12878	0.262
0.393	0.39722	0.65965	0.69802	1.39605	0.87802
0.89875	0.29292	0.42013	0.56176	0.38176	1.17712
0.393	0.262	0.42013	1.40858	0.262	0.47233
0.18526	0.69759	0.51276	0.63209	1.34179	1.18788
0.262	0.3275	0.61663	0.84026	0.77899	0.131
0.37052	0.28913	0.34296	0.655	0.91042	0.63252
0.35463	0.31626	1.71231	1.24579	0.62916	0.3275
0.5895	0.4585	0.67089	0.89875	0.786	0.42013
0.53989	0.59372	0.47396	0.37052	0.44726	0.29292
0.35463	0.48563	0.34296	0.50109	0.393	0.393
0.69802	0.44726	1.21079	0.35463	0.92209	0.262
0.59372	0.262	0.93289	0.42013	0.88372	0.393
0.393	0.131	0.56366	0.393	1.24915	0.28913
0.262	0.37052	0.29292	0.66345	0.82859	1.06328
0.3275	0.37052	0.63252	0.97213	0.38176	0.5895
0.74763	0.262	0.262	0.67219	0.51276	0.95215
1.02552	0.29292	0.262	0.96425	1.24931	0.40889
0.40846	0.89452	0.56659	0.60539	3.38289	0.53946
0.82902	0.94836	0.53989	0.95476	0.393	0.64506
0.86696	0.31626	0.59372	0.7205	0.54013	0.262
0.262	0.65965	1.39605	0.84871	0.524	1.10692
0.55113	0.3275	1.05265	0.47526	0.66345	0.84492
0.44726	0.63252	0.5895	0.86635	0.44726	0.94413
0.1965	0.262	0.262	0.524	0.97592	1.05205
0.37052	0.38176	0.28913	0.90706	0.75826	2.92968
0.393	0.31626	0.37052	0.76309	0.34296	0.38176
0.80612	0.78729	0.262	0.94836	1.99959	0.262
0.72472	1.27629	0.262	0.262	0.39722	0.51172
0.3275	0.393	0.55113	0.37052	1.51538	0.22363
0.4585	0.84026	0.87205	0.393	1.45628	0.70926
0.262	0.72515	0.96002	0.393	0.94543	0.82376
1.07979	0.29292	0.67089	1.46284	0.47439	1.51072
0.85615	0.29292	0.18526	1.68983	0.47439	0.55579
0.71349	0.262	1.33055	0.88669	1.01342	1.37955
0.35463	0.262	0.262	0.64376	1.00902	1.08358
0.131	0.44726	0.262	0.524	0.85469	0.40889
0.76352	0.47396	0.48942	1.40686	1.63092	0.66797
1.70064	0.29292	0.76732	0.47233	0.29292	0.79792
0.80189	0.39722	0.61663	1.02448	1.3755	0.30459
0.262	0.59372	0.38556	1.41108	1.41809	0.94223
0.64799	0.82859	1.29876	0.29292	1.25195	1.57348
1.34179	0.44726	0.47233	0.655	0.262	0.44726
0.70926	0.43559	1.07979	1.63689	0.68213	1.16845
0.94836	0.29292	0.262	0.47233	0.4585	0.63252
0.18526	0.64376	0.28913	0.37052	0.37052	0.99138
1.38438	0.70926	0.42013	0.393	1.28435	0.62042
0.70926	0.524	0.47439	0.393	0.393	0.31626
0.67089	0.61663	0.51276	0.37052	1.10821	0.80189
0.50109	0.65439	0.42013	0.62086	0.87863	0.50879
0.18526	0.81779	0.262	0.34296	0.89539	0.34296
0.131	0.524	0.28913	0.262	1.22142	0.65629
0.31626	0.77476	1.77781	0.47439	0.393	0.57826
0.262	0.1965	0.40846	0.94413	0.40889	0.65922
0.61663	0.29292	0.262	1.16014	1.35725	0.75826
0.61663	0.262	0.50109	0.99839	0.44726	0.131
0.25076	0.39722	0.35463	0.85089	0.59079	0.55113
0.55536	0.47439	0.35463	1.16118	0.7205	1.11479
0.47439	0.53989	0.393	0.79065	0.37052	0.44726
0.48563	0.84449	0.393	0.29292	0.42013	1.38145
0.65922	0.37009	1.11815	0.262	1.04099	1.19489
0.28913	0.64376	0.53989	2.5301	1.13026	0.29292
0.4585	0.55113	0.786	0.87932	2.07073	0.4585
0.67089	0.29292	1.09102	0.60626	0.94543	0.70926
0.91042	0.22363	0.30459	0.28913	1.11033	0.51276
0.50152	0.42013	0.28913	0.393	0.56659	0.69276
0.262	0.69276	0.262	0.92165	1.96312	0.76309
0.262	0.68213	0.31626	0.46913	0.60142	1.23326
0.35463	0.917	0.31626	0.393	0.43559	0.99181
1.16118	0.1965	0.4585	0.78283	0.69399	1.23921
0.35463	0.29292	0.93712	0.37052	0.83325	0.78539
0.57826	0.69802	0.262	0.29292	1.78973	0.34296
1.01429	0.86739	0.29292	1.14193	1.13362	0.62086
0.53989	0.44726	0.28913	0.59079	1.05863	0.262
0.47233	0.18526	0.393	1.40729	0.72515	0.94413
0.262	1.73901	0.53989	0.262	0.57722	1.16075
0.28913	0.76352	0.262	0.79663	1.65762	0.38176
1.94252	0.53989	0.93289	0.43559	0.69802	0.262
0.18526	0.44726	0.63148	0.38556	3.0382	2.56381
0.56702	0.55113	0.131	0.29292	1.53363	0.92165
0.77476	0.53989	0.34296	1.01429	0.22363	0.35463
0.53946	0.54369	0.262	0.39722	1.07979	0.60013
0.47233	1.80494	0.55536	1.20743	0.22363	0.393
0.27789	0.18526	0.55113	0.73639	0.40889	0.262
0.25076	0.262	0.65965	0.41426	0.74062	0.98612
0.262	0.393	0.55113	0.68213	0.18526	1.25295
1.11815	0.44726	0.96002	0.393	1.92073	0.262
0.38176	0.63252	0.18526	0.74763	0.43602	0.44726
0.99839	0.393	0.80189	1.31931	0.51276	1.5807
0.41426	0.64842	0.393	0.28913	1.34179	0.50109
0.18526	0.59372	0.35463	0.3275	0.31626	1.94252
1.38438	0.56702	0.58249	0.262	0.29292	0.89582
0.262	1.00963	0.38176	0.4585	0.46272	1.11479
0.37052	0.73639	0.1965	0.98319	0.63252	0.94879
0.18526	0.262	0.131	1.19912	0.18526	0.57765
0.262	0.63252	0.47439	0.48563	1.24872	0.5895
0.37052	0.40846	0.131	0.97126	0.27789	2.10953
0.131	0.28913	0.1965	0.69276	0.29292	0.29292
0.47439	0.28913	0.51276	0.75229	0.66306	0.63252
0.60539	0.47439	0.3275	1.14063	1.20296	0.60539
1.63092	0.44726	1.01429	0.47439	0.47976	0.64799
0.56702	1.10692	0.18526	0.393	0.91829	0.79065
0.76352	0.94879	0.47439	0.43559	0.41426	0.39722
0.76352	0.262	0.72515	1.11945	0.51276	0.262
0.86739	0.1965	0.262	0.77476	0.38176	0.262
0.262	0.67089	0.43602	0.393	1.16715	1.26039
0.393	0.75826	0.60539	0.51276	0.59886	1.41664
0.44726	0.65965	0.60539	0.60539	1.01093	0.50109
0.42436	0.29292	0.3275	0.51276	0.262	0.44726
0.56702	0.58249	0.64376	1.00305	0.84492	0.90576
0.393	0.44726	0.262	1.57665	0.53989	0.393
0.59415	0.28913	0.44726	0.35463	0.393	0.29292
0.524	0.40846	0.262	0.53989	0.393	1.85248
0.29292	0.35463	0.72472	1.09126	0.67089	1.77255
0.262	0.3275	0.38556	0.31626	0.51276	1.11289
0.43559	0.22363	0.262	0.393	0.46913	0.393
0.131	1.10692	0.82902	1.40815	0.42013	0.47396
0.60496	0.42392	0.44726	0.75955	0.29292	0.655
2.47583	0.1965	0.93289	0.262	0.68109	1.28008
0.44726	0.71989	0.18526	1.26419	0.79406	0.65922
0.262	0.44726	1.87001	1.41108	1.15292	0.44726
0.29292	0.68679	0.69276	0.42013	0.48942	0.29292
0.60539	0.37052	0.262	0.47233	0.67089	1.12835
0.4585	0.18526	0.42013	1.53829	0.88286	0.48563
0.37052	0.84449	0.55113	0.61602	1.16032	0.60539
0.97549	0.73639	0.4585	0.66563	0.46315	0.28913
0.40889	0.67089	2.09407	0.262	0.31626	1.23456
0.393	0.1965	0.7205	1.33843	0.262	0.92165
0.94775	0.25076	2.04446	1.05863	0.46315	0.72856
0.262	0.64376	0.50109	0.37052	0.58633	0.98319
1.7937	0.34339	0.29292	0.262	1.07979	0.262
0.28913	0.67089	0.57826	0.29292	0.262	0.57239
0.38176	0.35463	0.56659	0.69759	1.59535	1.09639
0.131	0.262	0.131	0.42013	0.393	0.393
1.82681	0.31626	0.84026	0.31626	0.18526	0.393
1.38015	0.131	0.53946	0.55052	0.56496	0.44726
0.64376	0.131	0.28913	0.89452	0.41426	0.87993
0.58249	0.70926	2.32894	0.262	0.81313	0.89348
0.46272	0.44726	0.87119	0.262	1.18788	1.47279
0.262	0.63632	0.53989	0.53946	1.03738	0.41426
1.35768	0.131	0.83325	0.28913	0.55579	0.56366
0.43559	0.77899	0.131	0.47396	1.71302	0.524
0.47439	0.55113	0.29292	0.57826	0.34296	0.786
0.22363	0.31626	0.80189	1.57665	0.74763	0.52339
0.1965	0.98715	1.18365	1.04929	0.1965	0.30459
0.94413	0.18526	0.393	0.262	0.262	0.53946
0.393	0.38176	0.42436	0.18526	0.60496	0.7205
0.30459	0.90576	0.262	0.262	2.56064	0.67089
0.72515	0.3275	0.262	0.34296	0.47233	0.63252
0.524	0.28913	0.50152	0.262	0.94352	0.393
0.262	0.29292	0.57826	0.82376	0.34296	0.262
0.1965	0.44726	0.34339	0.29292	0.63252	0.41426
0.22363	0.45106	0.93289	1.04862	1.89762	1.39885
1.15652	0.1965	0.393	0.28913	0.70082	0.69802
1.11815	1.05265	0.73639	0.67089	0.393	0.51276
1.57007	0.393	0.262	0.73639	0.83965	0.41426
0.44726	0.43602	0.65922	1.64345	0.84449	1.70895
0.53946	0.56702	0.39722	1.60379	1.77987	1.82215
0.48563	0.72472	0.29292	0.262	0.48693	0.262
0.29292	0.18526	0.73639	0.83032	0.46272	0.59756
0.28913	0.25076	0.77476	1.15782	1.18322	1.31595
0.46272	1.02975	1.17199	1.56015	1.20975	0.47233
0.131	1.19955	1.12238	1.09042	0.75636	1.07936
0.262	0.63252	0.262	0.655	1.35112	0.53989
0.35463	0.70926	1.67394	0.60013	1.11815	0.393
0.53989	0.393	1.05265	0.60539	1.60018	0.28913
0.29292	0.47439	0.262	1.05688	1.46198	0.90999
0.60539	0.96002	0.64376	1.35302	1.15652	1.84885
0.64799	0.262	0.262	0.81779	0.53989	0.53989
0.68636	0.262	0.34296	0.3275	1.42659	0.84871
0.262	0.262	0.37052	0.57826	0.64376	0.83249
0.43559	0.48563	0.18526	0.73113	0.393	0.98379
0.47439	0.41426	0.75229	0.43559	0.58206	0.39722
0.262	0.262	0.29292	0.56789	2.96146	0.69759
0.262	0.18526	1.06855	0.53463	0.55113	0.262
0.131	0.262	0.38176	0.262	0.71056	0.77476
0.262	0.35463	0.3275	0.93228	0.30459	0.75142
0.48563	0.3275	0.262	1.19489	0.80189	0.65965
0.34296	0.69932	0.393	1.33238	1.51115	0.9825
0.71349	0.28913	0.65922	0.62916	0.29292	1.02682
0.262	0.40889	0.58249	1.47322	0.67219	0.41426
0.18526	0.34296	0.262	1.30342	0.70926	0.51276
0.262	0.44726	0.262	0.64376	0.262	0.68152
1.29218	0.67089	0.29292	1.02552	0.76016	0.43559
0.262	0.35463	0.262	1.16459	0.34296	0.64376
0.76352	0.37009	0.53989	0.62849	0.38556	0.8515
0.53989	0.28913	0.48563	0.44726	0.60539	1.07892
0.131	0.262	0.41426	0.1965	0.53989	0.51276
0.393	0.35463	0.262	1.84331	0.61663	1.41869
0.1965	0.88926	0.262	1.35725	0.52822	1.31845
0.65922	0.76352	0.262	0.62726	0.27789	1.14529
0.75992	0.57826	0.72472	1.33012	1.15652	0.3275
0.68636	0.40889	0.60142	0.84026	0.65922	0.46272
0.18526	0.18526	0.3275	0.62129	1.43442	0.47233
0.38176	0.31626	0.28913	1.048	0.29292	0.55113
0.31626	0.70182	1.15652	0.55113	0.38176	0.393
0.67512	0.30459	0.80189	1.09102	0.262	0.54013
0.85615	1.17242	0.31626	1.11815	0.61663	0.262
0.63252	0.63209	0.37009	0.58585	0.29292	0.18526
0.131	0.42013	0.29292	0.44726	0.72472	0.94309
0.68636	0.47439	1.06389	0.393	0.84026	0.71989
0.393	0.92545	0.262	0.51172	0.89732	0.95959
0.49626	0.77899	0.81313	0.66563	0.29292	0.18526
1.10649	0.84026	0.262	0.4585	0.28913	0.71989
0.28913	0.34296	1.14529	0.90576	0.93755	0.98672
0.18526	0.262	0.48563	0.62726	0.46913	0.65922
0.31626	0.42013	0.393	0.55052	1.23792	1.36109
0.28913	0.68679	0.56702	1.31888	1.43106	0.59372
0.77476	1.65805	0.37052	0.262	0.74763	0.66563
0.18526	0.29292	0.18526	2.29057	0.37052	0.7205
0.77563	0.44726	0.262	1.31405	0.38556	1.24915
0.29292	0.29292	0.53989	0.52822	0.46913	0.35463
0.131	1.80494	0.77476	0.53989	0.94836	0.34296
0.262	0.29292	0.35463	0.393	1.06389	0.3275
0.28913	0.37052	0.25076	0.42013	0.79897	0.655
0.40889	0.262	0.18526	0.655	0.86635	0.262
0.37052	0.55113	0.262	0.393	0.393	0.393
0.29292	1.07452	0.29292	1.28752	0.1965	0.70566
0.25076	0.68213	0.51276	0.3275	0.8515	0.84026
0.4585	0.29292	0.18526	0.786	0.44726	0.69802
0.29292	0.80189	0.3275	0.92165	1.22271	0.7205
0.63252	0.80189	0.31626	0.42392	0.87863	0.393
0.72472	0.48563	0.28913	0.393	0.83836	1.09909
0.46272	0.262	0.18526	0.39722	0.393	0.262
0.131	1.04142	0.43559	2.14368	1.17242	0.35463
0.51276	0.79065	0.262	0.131	1.02552	0.94879
0.40889	0.5895	0.35463	0.90576	0.69802	1.56542
0.28913	0.43559	0.1965	0.655	0.38176	0.92165
0.42013	0.67089	0.34339	1.46752	0.37052	0.87119
0.38176	1.64681	0.131	0.42013	0.131	0.90706
0.56702	1.14529	1.31465	0.44726	0.262	0.79065
0.35463	0.60435	0.57826	0.40889	0.80189	0.63252
0.70926	0.52822	0.37052	0.78729	0.262	2.6064
1.19489	0.40889	0.5895	0.61793	0.262	0.29292
0.262	0.524	0.1965	0.63979	0.29292	1.14994
1.6894	0.53989	1.11815	0.63209	0.72472	1.35768
0.262	0.84026	0.18526	0.59372	1.22202	0.393
0.68213	0.28913	0.35463	0.44726	0.262	0.38176
0.30459	0.56702	0.69802	0.63339	0.59372	0.39722
0.34296	0.66345	0.28913	0.64315	0.393	0.79406
0.22363	0.53989	0.262	0.262	0.84026	0.56366
0.47439	0.57826	0.37052	0.88286	0.52822	0.524
0.31626	0.57826	2.06651	0.46913	0.52339	0.67089
0.84026	0.47439	2.01733	0.76016	0.35463	0.92636
1.24133	0.29292	0.51276	0.55113	0.28913	1.30006
1.20552	0.22363	0.393	0.1965	0.90999	1.20682
0.131	0.131	1.58027	0.97065	0.131	0.96002
0.5895	0.28913	0.262	0.42013	0.70926	1.57795
0.55113	1.07979	1.85877	0.262	0.18526	1.16161
0.76352	0.262	0.22363	0.64842	1.07979	1.33652
0.28913	0.81313	0.22363	0.18526	0.65135	0.85028
0.93289	0.81779	0.3275	1.03018	0.92892	0.655
1.11815	0.84156	0.8515	0.57826	1.73858	0.72559
0.393	0.61663	1.47279	1.64215	1.18706	0.71989
0.393	0.28913	0.393	0.93289	0.37052	0.44726
0.46272	0.3275	0.524	0.393	1.27293	0.69276
0.57826	0.29292	0.25076	0.53989	2.48664	0.31626
0.37009	0.18526	0.28913	0.92165	0.60962	0.64799
0.18526	0.77476	0.96002	0.73639	0.262	0.80189
0.41426	0.18526	0.38176	1.17522	0.81313	0.68592
0.64376	0.78283	0.43559	0.37052	0.44726	0.86739
1.03676	0.76352	0.1965	0.18526	1.56015	1.19172
0.393	0.37052	0.3275	1.92005	1.05265	0.262
1.09102	0.262	0.35463	0.18526	0.262	0.58585
1.89292	0.29292	0.1965	0.4585	0.72179	1.10649
0.28913	1.37955	0.131	0.97126	0.47439	0.73639
1.29175	1.18365	0.3275	0.47439	0.81252	0.29292
0.44726	0.38176	0.262	0.74893	1.58728	0.42013
0.25076	0.262	0.3275	0.262	0.41426	0.60435
1.51581	1.61925	0.77476	0.29292	0.72472	0.98715
0.48563	0.51276	0.25076	1.37489	0.60539	0.28913
0.37052	1.80494	0.56702	0.60013	1.07936	1.57007
0.18526	0.393	0.43559	0.18526	0.69759	0.60919
1.09102	0.262	0.55536	2.09407	0.79065	0.35463
0.18526	1.88168	0.82902	1.47658	1.98684	0.262
0.393	0.89452	0.57826	0.31626	0.51276	1.23326
0.79065	0.393	0.37052	0.74893	0.262	0.34296
0.18526	0.262	0.83282	2.34018	0.77476	0.51276
0.58633	0.50109	0.79065	1.57605	0.262	0.34296
0.1965	0.47439	1.22625	0.393	0.51276	0.262
1.04099	0.3275	0.51276	0.79663	0.76016	1.13941
0.29292	0.393	0.28913	0.47439	1.048	0.35463
0.1965	0.86826	0.28913	0.61663	0.38176	1.04142
0.4585	1.43399	1.24915	0.40846	0.44726	2.12034
0.79022	0.262	0.67089	0.72179	0.41426	0.50109
0.262	0.262	1.01386	0.37052	0.62916	0.82566
0.93712	0.37052	0.55113	0.47233	0.262	1.22202
0.262	0.262	0.68213	0.90576	1.34179	0.47233
0.29292	0.4585	0.44726	0.53592	0.43559	0.393
0.69802	0.77476	0.79022	1.60379	0.98715	1.28392
0.262	0.4585	1.42318	0.37052	0.94879	0.61663
0.29292	0.131	1.44988	0.393	1.28226	0.67089
0.85745	1.01429	0.18526	0.59372	0.48986	0.55536
0.92252	0.81736	0.76352	0.93228	0.262	0.93228
0.29292	0.90576	0.262	0.393	1.18365	1.56542
0.262	0.51276	0.524	0.393	0.524	1.45794
0.47396	0.262	0.75229	0.3275	1.44565	0.63209
0.3275	1.51115	0.58585	1.08065	0.50879	1.08576
0.68152	0.98379	0.76352	0.22363	0.25076	0.78539
0.87162	0.18526	0.63252	0.97126	0.44726	0.48563
0.29292	0.393	0.393	0.86213	0.64376	0.35463
1.31465	0.61663	0.31626	0.69932	0.67089	0.68592
0.38176	0.70926	0.91769	0.262	0.46315	0.87759
0.38556	1.28051	0.83032	1.39621	0.524	1.40729
0.84156	0.393	0.31626	0.262	1.42318	0.79022
0.29292	1.40263	0.31626	0.79065	0.94096	0.75569
0.5895	1.24915	1.14529	0.37052	0.57239	0.67089
1.12939	0.40889	0.46272	0.59372	0.3275	0.31626
0.262	0.79065	0.47819	1.08766	0.655	0.40846
0.131	0.262	1.59212	0.29292	0.48502	0.90515
0.73639	0.29292	0.44726	0.75186	0.655	0.61793
0.69759	0.393	1.09102	0.29292	0.22363	0.56702
0.37052	0.393	0.47819	0.60013	0.88286	0.86739
0.40889	0.64376	0.53989	0.84449	0.70926	0.29292
0.50879	1.25045	0.56176	0.80189	1.92285	0.29292
0.35463	0.262	0.61793	0.28913	0.50109	0.86342
0.262	0.38176	0.57826	0.81736	0.98379	0.40846
0.52822	0.47439	0.262	0.71056	0.76016	0.47233
0.51276	0.51699	0.58585	1.07452	2.47583	1.07643
1.21036	0.35842	0.53989	0.68636	0.79195	0.35463
2.0169	0.73639	2.23631	0.72472	0.393	0.262
0.393	1.44988	0.88926	0.29292	0.1965	0.34339
0.655	0.37052	1.47279	0.91512	0.69466	0.53885
0.73639	0.524	0.262	1.63221	2.13842	0.92506
0.34296	0.38176	0.18526	0.78539	1.14486	0.18526
0.3275	1.18365	0.43559	0.393	0.41426	0.76016
0.5895	0.43559	1.21501	0.393	0.59372	0.131
0.51276	0.47439	0.51276	0.41426	0.86739	1.04948
0.62086	1.04142	0.73596	0.96002	0.53989	0.44726
0.48563	0.262	0.7205	0.72472	0.82902	0.54013
0.524	0.51276	0.393	2.83469	0.51276	1.23265
1.38015	0.54013	0.84449	0.66563	0.56659	0.49626
0.47439	0.48459	0.44726	0.65629	1.33591	0.44726
0.86739	0.29292	0.28913	0.262	0.99839	0.84449
0.262	0.37052	0.262	0.69802	1.95445	0.262
0.262	0.262	0.53463	0.393	0.51276	0.59372
1.07979	0.54013	1.39984	0.34296	0.62849	0.45106
0.50152	0.262	1.05265	1.92427	0.393	0.18526
1.23792	1.10226	0.28913	1.84611	1.68647	0.57826
0.41426	0.60496	0.44726	0.25076	0.29292	0.50109
0.37052	0.262	1.19955	1.44522	0.37052	1.00219
0.98715	0.524	0.393	0.79406	0.44726	0.39722
0.81313	0.47233	0.90576	0.393	0.393	1.04483
0.38176	1.6627	0.79445	0.84449	1.38145	0.393
0.55536	0.28913	0.47233	1.55759	1.04099	0.55113
0.77476	0.262	0.37052	0.45789	0.29292	0.55579
0.48563	0.75186	0.73639	0.89452	0.52529	0.88286
0.43559	0.55113	0.97256	0.67046	0.80612	0.43559
0.393	1.14529	0.97592	0.72515	1.22739	0.5895
0.22363	0.63209	0.31626	1.09102	0.393	0.43559
0.98672	1.01429	1.18831	0.60013	0.393	0.50879
0.29292	0.31626	0.37052	2.62212	1.11815	0.57173
1.34136	0.81736	0.37052	0.97126	0.3275	0.65629
0.42392	0.262	0.29292	1.18788	1.03676	0.62916
0.262	0.29292	0.262	1.16075	0.74893	0.44726
0.38176	0.43559	0.47396	0.1965	1.15446	0.917
0.77476	0.67089	0.67089	0.34296	0.393	0.60962
1.10692	0.71989	0.22363	0.29292	0.393	0.393
0.393	0.262	1.22668	0.5895	0.78962	0.41426
0.62086	0.1965	0.3275	2.3781	0.53463	1.19489
1.72312	0.82902	0.67512	0.44726	1.21079	0.57826
2.73723	0.86739	0.34339	0.80189	0.79065	0.97126
0.262	0.393	0.393	0.262	0.35463	0.50109
0.29292	0.91512	0.30459	0.73113	0.262	0.95796
0.43559	1.11815	0.64376	1.74878	0.64376	1.02552
0.131	0.50109	0.262	0.262	0.91578	0.262
0.25076	0.18526	0.57173	0.262	0.53989	0.46913
0.25076	0.393	0.28913	0.37052	1.25338	1.39035
0.18526	1.14529	0.42013	0.262	0.88329	0.22363
0.42013	0.44726	0.1965	0.98379	1.23792	0.262
0.393	0.54013	0.61663	0.63789	0.71306	0.48563
0.393	0.29292	0.3275	0.18526	1.02975	0.79065
0.18526	0.18526	0.262	0.48942	1.24915	0.62726
0.65922	1.49992	0.37052	1.22142	0.58585	0.91639
1.78905	0.131	0.262	0.262	0.262	0.97506
0.262	0.3275	0.22363	1.50414	1.37637	0.58249
0.40889	0.57765	0.18526	0.89452	0.67089	1.32658
0.59372	0.69759	0.262	1.12939	0.3275	0.48459
0.131	0.41426	0.77476	1.38822	1.07513	0.94775
0.48563	0.55052	0.55113	1.54251	0.9825	0.96002
0.131	0.43559	0.42013	0.37052	0.42436	0.74062
0.69802	0.51656	1.28752	0.29292	0.61602	0.655
0.393	0.262	0.29292	1.26505	1.35302	0.59756
0.25076	1.44988	0.47439	0.47819	0.80189	0.37052
0.131	0.56659	0.1965	0.80189	1.72355	0.97126
1.79925	0.393	0.35463	0.47439	1.36849	0.64376
0.37052	0.60013	0.18526	0.71392	0.60819	1.99618
0.82902	1.09102	0.262	1.13746	1.02552	0.39722
0.44726	0.76352	0.99839	0.38176	1.10295	0.262
0.262	0.58249	0.51276	0.68213	1.24915	1.88547
0.68636	0.34296	0.262	0.47233	0.37052	0.63789
0.90706	0.262	0.262	0.40846	0.40889	1.03615
0.3275	0.262	1.39605	1.18365	0.18526	0.262
0.81313	0.262	0.27789	0.42013	1.53493	0.37052
0.38176	0.393	0.262	0.43076	0.60539	0.55579
0.53989	0.35463	0.262	0.262	0.74573	1.21079
0.18526	0.29292	0.72515	0.31626	0.48563	0.62086
0.28913	0.1965	0.50152	0.53989	0.35463	0.51276
0.64376	0.74763	0.262	0.262	1.41194	1.16189
0.262	0.63209	0.262	0.29292	0.393	1.18322
0.56702	1.35432	0.93289	1.11815	0.47233	0.81443
0.262	0.67089	2.35503	0.393	0.131	0.61602
0.262	0.42392	0.47439	1.03615	0.74763	1.18495
0.52822	0.55113	0.262	0.48563	0.57956	1.01429
0.73639	1.10692	0.35463	0.72472	0.76205	1.89757
0.37009	0.262	0.81779	1.06389	0.73726	0.29292
0.74763	0.69802	0.65922	0.262	0.75142	0.38176
0.29292	0.35463	0.81736	0.60496	0.52822	0.44726
1.11815	0.99839	0.262	0.42392	0.40846	1.23792
0.262	0.29292	1.26462	0.47233	1.46069	1.22668
0.29292	0.29292	0.29292	0.41426	0.52822	0.74398
0.1965	0.55536	0.50109	1.11712	0.53989	0.55113
0.49626	0.28913	0.393	0.37052	1.17156	0.46272
1.03806	0.47439	0.393	0.31626	0.87863	0.28913
0.31626	1.10165	0.42013	0.22363	0.98749	1.56542
0.60013	0.46272	0.68213	0.62042	1.86958	1.29175
0.34339	0.60539	0.42436	0.87863	2.15174	0.25076
0.18526	1.26039	0.64376	0.31626	0.88329	0.74893
0.57826	0.41426	0.28913	0.95219	0.51276	0.47233
0.262	0.35463	0.18526	0.47233	0.29292	0.34339
0.44726	0.35842	0.3275	2.50633	0.25076	1.59535
0.51276	0.55113	0.18526	0.28913	1.19619	0.262
0.29292	0.3275	0.262	0.262	0.81692	0.75826
0.86678	0.44726	0.34296	0.97126	1.63837	0.71989
0.76352	0.1965	0.39722	0.47396	0.51276	0.42013
0.29292	0.53989	0.1965	1.22332	1.86518	0.55536
0.98715	0.18526	0.18526	0.37052	0.96002	0.70926
0.48563	0.18526	0.1965	0.47233	1.80408	0.84156
0.92122	0.131	0.52822	0.35463	0.67089	0.41426
0.75229	0.60539	0.28913	0.38176	0.22363	0.34296
0.73639	0.57826	0.18526	0.29292	1.51115	0.18526
0.47439	0.53989	0.28913	0.84026	0.98525	0.55113
0.73639	0.37052	0.3275	1.97431	0.262	0.35463
0.28913	0.60539	1.39562	1.24579	0.40846	0.917
0.55579	0.29292	0.39722	0.71306	0.29292	0.37052
0.56702	0.29292	2.18162	0.53946	0.72515	0.46315
0.59372	0.57956	0.29292	0.65629	0.47233	0.52822
0.262	1.36426	0.31626	1.12878	0.393	0.18526
0.262	0.51276	0.131	0.28913	0.40846	0.51276
0.61663	1.06812	0.393	0.68213	0.77606	0.31626
0.39722	0.42013	0.65965	0.53463	0.28913	1.49992
0.131	0.68213	0.44726	0.89452	0.43559	0.35463
0.64376	0.28913	0.90576	0.51276	1.10692	0.60013
0.37009	0.393	0.72472	1.50121	0.61663	0.42013
0.262	0.262	0.262	0.35463	0.34296	0.393
0.47396	0.38176	0.57826	1.09042	0.80146	1.42318
0.61663	0.38176	0.34339	0.63252	1.31069	0.55579
1.33652	0.18526	0.34339	0.42013	0.40846	0.37052
0.31626	0.28913	0.53989	1.35302	0.35463	0.38176
0.80189	0.44726	0.28913	0.74763	1.09102	0.46913
0.34296	1.18365	0.30459	0.81313	0.72515	0.42436
0.44726	0.79065	0.262	0.34339	0.37052	2.04446
0.85572	0.68213	0.25076	0.41426	0.42392	0.97549
1.16906	0.1965	1.22202	1.37271	0.88286	0.41426
0.37052	0.38176	0.262	1.8592	0.51276	0.60013
0.1965	1.51115	0.80189	0.262	1.54892	1.02448
0.262	0.38176	0.38176	0.262	1.10692	0.73578
0.37052	0.262	0.57826	0.3275	0.786	1.58472
0.55113	0.71349	0.42013	0.46272	0.87802	0.79406
0.60539	0.53989	0.262	0.69466	0.90956	2.26008
0.3275	0.67089	0.55113	0.64272	0.655	0.37052
0.90576	0.262	0.262	0.60539	0.29292	1.48471
0.47233	0.98655	0.37009	0.64506	0.65965	0.50152
0.44726	1.63092	0.51276	1.58789	1.07643	1.50078
0.88286	0.28913	0.1965	0.37052	0.72179	0.55492
0.262	0.28913	0.262	0.524	0.393	0.42013
1.10356	1.18365	0.74763	0.81313	1.34179	1.38822
0.262	0.393	0.1965	1.53958	0.29292	1.46496
0.57826	0.28913	1.53829	1.06519	0.1965	0.81313
0.38176	0.35463	0.57826	1.38015	1.25978	1.23792
0.262	0.69802	0.1965	1.33652	0.655	0.8515
0.79065	0.89452	0.1965	0.34296	0.87205	1.10165
0.64376	0.18526	0.44726	0.29292	1.28882	0.655
0.1965	0.97592	0.34296	1.94718	0.55579	0.37052
0.262	0.262	0.87802	0.49626	0.79872	1.7475
0.53946	0.1965	0.3275	0.29292	0.39722	0.81962
0.44726	1.75665	0.31626	0.917	1.13069	1.45689
0.43602	0.80189	0.29292	0.61076	0.89452	0.393
0.55113	0.79065	0.51276	1.59255	0.93289	0.64376
0.44726	0.262	0.131	0.31626	0.77606	0.786
0.63252	0.1965	0.1965	0.393	0.96729	0.42013
0.3275	0.53989	0.262	0.524	1.20743	0.29292
0.18526	0.28913	0.80189	1.07391	0.74763	0.56366
0.62726	0.51276	0.25076	0.47233	0.82902	0.53989
0.18526	0.393	1.78905	0.94543	0.55579	0.75186
0.1965	0.3275	1.10692	0.82859	0.42013	1.77315
0.131	1.17242	0.65922	0.79022	0.29292	0.29292
0.41426	0.524	0.87162	0.67089	0.22363	1.08065
0.524	0.51276	0.65922	1.40729	0.66563	0.94879
0.29292	0.1965	0.64376	0.62726	0.93478	0.57722
1.06328	0.131	0.77476	0.94413	1.55759	1.03806
0.37009	0.28913	0.63209	0.37052	0.65922	0.98715
0.28913	1.48782	1.12878	1.42318	0.43559	0.68343
0.18526	0.53463	0.35463	0.48563	0.44726	0.39722
0.56702	0.48563	0.262	1.32528	0.28913	0.393
1.01093	0.63252	0.60539	0.60539	0.57956	1.01429
0.393	0.262	0.1965	1.12413	1.13362	0.83325
0.35463	0.59372	0.40889	0.48986	0.99969	0.48563
0.52822	0.1965	0.72179	0.37052	0.34339	0.7205
1.51012	0.67089	0.34296	0.92122	0.99028	0.262
0.75186	0.37052	0.34296	0.90999	1.57795	0.89452
0.29292	0.393	0.38176	0.85089	0.56496	0.5895
0.22363	0.262	0.37009	1.09102	0.57826	0.88799
0.5895	1.18788	0.98319	0.47396	0.72309	0.28913
0.63252	0.85615	0.69276	0.64376	1.06328	0.65922
0.38176	0.131	0.262	0.29292	0.72179	0.38176
0.18526	0.29292	0.69276	0.262	0.72895	0.69466
0.55579	0.94413	0.262	0.262	0.56496	0.393
1.07452	0.262	0.4585	0.58249	0.56659	0.75142
0.4585	0.40846	0.37009	0.47233	0.262	0.28913
0.38556	0.73639	0.56702	0.73919	0.262	1.61442
0.38176	0.76352	0.86739	1.57665	0.85956	0.72515
0.131	0.393	0.56702	0.47233	1.92427	0.37009
0.18526	0.57826	0.57826	0.66692	0.70926	1.33055
0.29292	0.59372	0.28913	0.56366	0.44726	0.45789
0.3275	0.262	0.88329	0.37052	0.69759	0.57429
0.67512	0.55113	0.35463	0.44726	0.44726	1.31534
0.34339	0.84026	1.09866	0.393	0.67113	0.262
0.131	0.262	0.1965	0.53989	0.83709	0.35463
0.59372	0.31626	0.44726	0.29292	0.29292	0.4585
0.29292	0.35463	0.68213	0.59372	1.48402	0.60013
0.57826	0.48986	0.29292	0.92165	1.04483	1.04228
0.131	0.28913	0.37052	0.37052	0.37009	0.48502
0.47233	1.14658	0.55113	1.15652	1.13362	0.52822
0.79829	0.44726	0.76352	0.64506	1.01093	1.30939
0.262	0.262	0.39722	1.98555	0.73113	0.262
0.61663	0.43559	0.70926	2.23165	0.77606	0.30459
0.38176	0.34296	0.39722	0.37052	0.71989	0.87863
0.70926	0.18526	0.44726	1.14002	0.43559	1.43821
0.131	0.90576	0.1965	0.81252	1.25338	0.59079
0.73639	0.18526	0.18526	0.62726	0.99252	0.46272
0.48986	0.77372	0.77476	0.82376	0.29292	0.59415
0.40889	1.14529	0.31626	0.58585	1.08705	0.73639
0.60539	1.06285	0.50109	1.22202	0.84026	1.07582
0.98672	0.22363	0.44726	0.48502	0.74176	0.57826
0.54013	1.10649	0.46315	0.52529	0.262	1.15652
0.18526	0.89452	0.47439	0.76352	1.22332	0.76352
0.77476	0.82902	0.69802	0.37052	0.393	0.28913
0.44726	0.56702	0.18526	1.55418	0.37052	0.50109
0.28913	0.18526	1.24915	0.62086	0.393	0.55579
0.44726	0.25076	0.80085	0.63209	0.37052	0.65965
0.1965	0.75569	0.42013	0.94096	0.37052	0.73113
0.4585	0.131	0.91639	1.28226	0.67089	0.51276
0.35463	0.64315	0.72412	0.73639	1.35768	0.65922
0.55113	1.38438	0.84026	1.31931	0.58249	0.5895
0.29292	0.1965	1.33055	0.79022	0.35842	0.524
0.92122	0.73639	0.18526	0.75142	0.262	0.393
0.131	0.60539	1.19955	0.28913	1.70448	1.83865
1.51115	0.34339	0.98715	0.47439	1.77109	0.1965
0.262	0.22363	0.35463	1.07979	0.655	0.524
0.46272	0.57826	0.131	0.80612	0.29292	0.131
0.57765	0.46272	0.30459	0.87863	0.262	0.85745
0.76352	0.60435	0.393	0.91829	1.96122	0.41426
0.56702	0.42013	0.47233	0.78539	1.12939	0.60919
0.70926	0.47439	0.42013	0.43559	0.37052	0.655
0.29292	0.29292	0.70865	0.57826	0.79022	0.67089
0.35463	0.262	0.262	0.786	1.60758	0.393
0.43559	0.47233	0.31626	0.30459	0.47233	0.41426
0.393	0.68213	0.42013	0.63209	0.84026	0.393
0.68213	0.35463	1.09232	0.61663	2.06824	0.43559
1.06389	1.25381	0.47233	1.06328	1.35768	0.39722
0.18526	0.40889	0.3275	1.07643	0.29292	0.393
0.1965	1.30342	0.40889	1.08705	0.38176	0.4585
0.46315	0.59079	0.44726	1.10692	0.65439	0.41426
0.82902	0.90576	0.43602	0.3275	0.3275	0.95219
0.38176	0.94879	0.57826	0.57826	0.524	0.61663
0.37009	0.31626	0.3275	1.51245	0.53946	0.38176
0.28913	1.21036	1.03676	1.19851	0.37052	0.86739
0.262	1.01429	0.82902	0.72472	0.53463	0.131
0.262	0.1965	0.3275	0.63209	0.88926	1.19489
0.22363	0.41426	0.34296	2.15769	0.29292	1.09059
0.75955	0.37052	1.18365	0.63252	0.67089	0.57826
0.40889	1.18365	0.29292	0.91639	0.47233	0.74763
0.57826	0.77476	0.56659	0.44726	0.65922	1.07513
0.18526	0.76016	0.262	0.393	0.41426	0.61663
0.262	1.10649	0.43559	0.82315	1.16075	1.16776
0.37052	1.04929	0.85615	0.65965	0.393	0.44726
0.393	0.262	0.262	0.69802	0.79663	0.38556
0.69759	1.13362	0.81252	0.34296	0.7205	0.262
0.57826	0.1965	0.40846	0.5895	1.45689	0.97065
0.262	0.67089	0.262	0.35463	0.393	0.53783
0.59415	0.34339	0.76352	0.262	0.89452	0.69276
0.82902	1.60379	0.76352	1.02026	0.46315	0.53463
0.52822	0.131	1.29218	1.22668	0.29292	2.00144
0.29292	0.56702	1.10226	0.393	0.29292	0.43559
0.262	1.06389	0.262	1.16075	0.44726	0.48986
0.71989	0.18526	0.262	0.62086	1.55082	0.41426
1.54635	1.01429	0.40889	0.92165	0.393	0.87863
0.524	0.48986	0.80189	0.99778	0.66563	0.76292
1.95842	0.42013	1.75068	0.65629	0.37052	1.28752
0.3275	0.3275	0.40889	1.43821	0.37052	0.44726
0.262	0.48563	0.262	1.33652	0.79065	0.70182
0.51276	0.28913	0.393	0.28913	1.24389	1.46155
0.28913	0.61663	0.59079	0.29292	1.67465	0.46272
0.77476	0.60539	0.42013	0.393	0.74176	0.72856
0.262	0.82315	0.74062	1.05222	0.89452	0.70926
0.61663	0.63046	0.262	1.06855	2.09407	0.5895
0.57826	0.262	0.4585	1.31129	0.84026	0.60539
0.82566	0.47439	0.81779	2.04708	2.26361	1.32719
0.393	0.35463	0.29292	0.68152	0.42013	1.44565
0.29292	0.262	0.35463	0.47439	0.40846	0.262
0.262	0.3275	0.38176	0.42392	0.393	0.1965
0.61602	0.75569	0.60496	0.393	0.86213	0.28913
0.42013	0.25076	1.19489	0.49626	1.5851	1.28692
1.26039	0.28913	0.262	1.03089	0.76016	1.11755
0.29292	0.59372	0.56176	0.46913	0.69889	0.79406
0.28913	1.86708	0.51276	0.29292	0.76016	0.76439
0.39722	0.262	0.61663	0.93712	0.29292	0.84026
0.1965	0.31626	0.29292	0.47439	1.01429	0.63632
0.56366	0.40889	0.86739	0.94792	0.262	0.29292
0.50879	0.40889	1.28752	1.944	0.37009	0.5895
0.1965	1.15652	0.35463	0.75826	0.393	0.393
0.72515	0.393	0.63252	0.82902	0.262	0.37052
0.29292	0.31626	0.42436	0.70225	0.262	0.393
0.72895	0.90515	0.69759	0.53463	1.71231	0.29292
0.46272	0.48563	0.31626	1.75068	0.41426	0.29292
0.51276	1.00902	1.49992	0.48693	0.98189	0.73596
0.41426	0.47396	2.27977	0.90576	1.03676	1.42976
0.47439	0.35463	0.18526	1.28692	0.3275	0.28913
0.1965	0.83965	0.393	1.18745	0.262	0.56702
0.74763	0.37009	0.86869	1.45031	0.37052	2.10445
0.56659	0.34339	2.02392	0.45789	0.55113	0.60539
0.64376	0.25076	0.59372	0.86869	0.94352	0.56496
0.131	0.68213	0.35463	0.63252	0.92165	0.99735
0.3275	0.131	0.262	1.41852	0.262	1.10692
0.37009	0.60496	1.15652	0.98355	0.68679	1.52705
0.3275	0.70182	0.3275	0.63209	0.3275	2.188
1.49465	0.93419	0.22363	0.262	1.37972	0.524
0.89452	0.262	1.28752	0.42392	0.29292	0.262
0.131	0.131	0.262	0.70926	0.43076	0.63252
0.29292	0.262	0.53989	0.262	0.18526	0.81692
0.55536	0.92165	0.70926	0.262	0.29292	0.41426
0.262	0.48563	0.43559	0.50879	0.37009	1.19489
0.62086	0.5895	0.28913	0.62726	1.09947	0.47233
0.70865	0.46272	0.41426	0.38176	0.76352	0.262
0.67089	1.88168	0.47439	0.29292	0.40889	0.39722
1.04142	0.22363	0.64376	0.65922	0.82119	0.5895
0.89452	0.29292	0.18526	1.18452	0.43559	0.53463
0.43559	1.03676	0.94352	0.37052	0.87802	0.53946
0.59415	0.18526	0.57826	0.29292	2.02857	0.29292
0.29292	0.44726	0.262	1.15126	0.80189	0.68152
0.3275	0.262	0.73113	0.46272	0.47439	0.48986
0.44726	0.25076	0.86739	0.63046	0.71349	0.44726
0.34339	0.55113	0.67469	0.53592	0.56496	0.77563
0.57826	1.02975	0.3275	0.524	1.46284	0.44726
0.1965	1.04739	0.37052	0.39722	1.04739	0.59372
0.70926	0.53989	0.28913	0.85615	0.65922	0.86038
1.08584	1.65805	0.49626	0.42013	0.88329	1.62309
0.48986	0.524	0.3275	0.3275	0.47233	1.40729
0.77899	0.70926	0.77476	0.42436	0.67089	1.24812
0.37052	0.47439	0.50109	0.65629	1.17258	0.89875
0.37052	0.51276	0.29292	0.89452	0.61793	1.47279
1.69642	0.81736	1.87044	0.77899	0.31626	0.74763
0.262	0.262	0.70546	0.524	0.262	0.41426
0.61663	0.98189	0.393	0.35463	1.14529	0.85089
0.35463	0.1965	0.393	0.44726	0.54013	1.26505
0.262	0.47233	0.81443	0.97126	0.29292	0.40889
0.34296	0.44726	1.34179	1.18365	0.262	0.52339
0.262	0.42013	0.30459	0.66692	0.76352	1.38356
1.41852	0.41426	0.58889	2.518	1.15592	0.37052
0.29292	1.19489	1.55375	0.79663	0.34339	0.68213
1.29175	0.62129	0.262	0.43602	0.3275	1.03676
0.1965	0.46913	0.67089	0.5895	0.48563	0.38556
0.98715	0.393	0.39722	1.46008	0.262	1.16118
0.262	0.57826	0.85279	0.84492	0.34339	0.85089
0.22363	0.81736	0.7205	0.64315	0.45789	0.92165
0.85615	1.04142	0.60539	0.37009	0.60013	0.59415
0.38176	0.131	1.17392	0.29292	0.80146	0.37052
0.81313	1.27629	0.58249	1.24389	1.42915	1.07196
0.90576	0.4585	1.25381	0.29292	0.41426	0.60539
0.37052	0.76309	1.10692	0.57239	0.84406	0.84026
0.29292	0.8515	0.81443	1.61925	2.19794	0.393
0.31626	0.31626	1.18365	0.4585	0.76352	1.18029
0.28913	1.15652	0.79792	0.85089	0.37052	0.69276
0.262	0.31626	1.19489	0.18526	0.34296	1.12939
0.25076	0.68636	0.47439	0.393	1.4795	0.393
0.18526	0.84449	0.73596	0.393	0.53592	1.21079
0.55579	0.43602	0.262	0.29292	0.393	0.58889
1.91539	0.4585	0.87802	0.59372	0.51276	0.1965
0.82376	0.52822	0.48563	0.87993	2.04261	2.1212
0.80189	0.1965	1.20743	0.44726	0.64376	0.50152
0.37052	0.69466	0.44726	0.88329	0.262	0.93306
1.05606	2.27468	0.37052	0.64315	0.262	0.57826
0.87119	0.27789	0.59415	0.393	0.79065	0.77476
0.44726	0.63252	0.44726	0.50152	0.53783	0.87162
1.70021	0.262	0.82376	0.37052	0.3275	0.41426
0.65922	0.131	0.87802	0.77856	0.48563	1.34136
1.34644	1.04564	1.78905	0.51276	1.89828	0.393
0.262	0.262	0.67089	0.262	0.43559	0.94879
0.393	0.37052	0.76352	0.93938	0.77476	0.37009
0.393	0.393	0.82902	0.80189	0.66306	0.44726
2.65601	0.79065	0.80189	0.393	1.01429	0.89642
0.77476	0.3275	0.29292	0.29292	0.82902	0.4585
0.262	0.5895	0.29292	0.38176	0.75142	0.37052
0.1965	0.91042	0.72515	1.02492	0.47233	0.48563
0.4585	0.18526	0.42013	0.262	1.01769	1.16118
0.262	0.72472	0.37009	0.68213	0.69276	0.18526
0.37052	0.37052	0.262	0.64376	0.68152	0.38176
0.1965	0.77476	0.37009	0.31626	1.55375	0.37052
0.3275	0.4585	0.34339	0.34296	0.59372	0.88329
0.262	1.73479	0.29292	0.93289	2.82245	0.46913
0.262	0.40889	0.29292	1.65891	1.39605	0.37052
0.53463	0.37009	0.43559	1.35768	0.41426	0.66306
0.262	0.41426	0.393	1.10356	0.60539	0.1965
0.29292	1.33012	0.28913	0.61076	0.37052	0.18526
1.66868	0.22363	0.67089	1.03676	0.37052	2.49173
0.3275	0.29292	0.3275	0.89116	1.13362	0.524
0.50152	0.47396	0.262	0.63209	0.54369	0.41426
0.53989	0.60539	0.97592	0.66985	0.60539	0.71989
0.53946	0.3275	0.38176	0.40846	0.87276	0.44726
0.73639	0.50109	0.40846	0.55536	0.79065	0.83325
0.42013	0.28913	0.71349	1.21866	0.97126	0.88329
0.60539	0.22363	0.72515	0.29292	2.01609	0.76352
0.131	1.38356	0.89832	0.81736	0.44726	0.97126
0.262	0.84113	1.63049	1.44565	1.23792	0.18526
0.47976	0.27789	0.34339	0.393	0.86739	0.82902
0.51276	0.47439	0.262	0.41426	0.47233	0.18526
0.59079	2.01268	0.22363	1.09525	0.99633	1.40411
1.11815	0.66797	0.65629	0.82566	0.51172	1.73479
0.94352	0.77606	0.75955	0.3275	1.34985	1.01068
0.524	0.55536	0.44726	0.37009	0.44726	0.63252
0.35463	0.262	0.65965	0.64376	0.28913	0.29292
0.262	0.41426	0.25076	2.50172	0.262	0.524
0.48563	0.74763	0.22363	0.31626	0.786	1.53829
0.44726	2.64055	0.51699	0.40889	0.81313	0.66797
0.18526	0.77606	0.262	0.79602	0.76352	0.131
0.35463	0.22363	0.59415	0.62726	0.67089	0.40889
0.89452	0.65922	0.47396	0.393	3.35446	0.29292
0.50152	0.95942	0.79065	0.97126	0.85615	0.39722
0.42013	0.393	0.30459	0.91383	0.88926	0.72179
0.94879	0.37009	0.56982	1.88509	0.85572	0.43602
0.57826	0.53989	0.28913	0.59079	0.51276	0.87863
0.53592	0.262	0.55052	1.22142	0.28913	0.47233
0.90999	0.74702	0.52822	0.30459	0.393	0.393
0.53989	0.50109	0.262	0.93289	0.53989	1.55332
0.42013	0.262	0.5895	0.40846	0.57826	1.02552
1.01472	0.93826	0.73639	0.262	0.47233	0.70926
0.655	0.50879	0.48563	0.29292	0.38176	1.01093
0.62726	0.81382	0.87863	0.262	0.73639	0.76823
0.262	0.82902	0.262	0.69276	1.10165	0.29292
0.70926	0.28913	0.1965	0.85089	0.41426	0.29292
0.131	0.42013	0.53989	0.41426	0.62172	0.84026
2.05911	0.50109	0.42013	0.77476	0.91639	0.79249
0.262	0.3275	0.655	0.63209	0.655	0.79065
0.42013	0.44726	0.35463	0.262	0.393	1.01429
0.29292	0.51276	0.3275	2.64943	0.55579	0.131
0.67089	0.262	0.96002	0.48942	0.65629	1.30006
0.1965	0.262	0.50879	0.86739	1.06389	0.4585
0.77476	0.29292	1.02216	0.84449	0.69466	1.88547
0.29292	0.3275	0.47439	0.47439	0.69466	0.44726
0.29292	0.262	0.40846	0.72515	1.36109	0.41426
0.262	0.28913	0.77856	0.55579	0.55536	0.88415
0.524	0.262	0.18526	0.393	0.89452	0.35463
0.262	0.44726	0.74763	0.262	0.59886	0.29292
0.393	1.14486	1.04598	0.91829	0.28913	0.29292
0.88286	0.29292	0.3275	0.75826	0.37052	0.71989
0.77415	0.262	1.40729	0.262	0.3275	0.52529
1.49526	0.31626	0.61663	0.88329	0.69276	0.47233
0.42013	0.52865	0.524	0.71306	0.80612	0.64315
0.1965	0.18526	0.42013	0.37052	1.56481	0.52822
0.3275	0.59079	0.37009	1.35242	0.262	0.37052
0.67089	0.99479	0.38176	0.41426	0.88329	0.64376
0.131	0.29292	0.47233	0.56176	0.72179	0.69802
0.43602	0.3275	0.48563	0.62129	0.70529	0.68213
0.35842	1.29304	0.47233	0.92122	0.77899	0.44726
0.50109	0.65922	0.40846	0.7205	0.47439	3.82761
0.39722	0.59372	0.29292	2.19477	1.10356	0.37052
0.64376	0.37052	1.41852	0.37052	1.01612	0.63979
0.52822	1.07979	1.59255	0.67469	0.393	0.48502
0.5895	0.38176	0.55243	0.18526	0.22363	0.76352
1.08576	0.67089	0.262	0.262	0.34339	0.262
0.64376	0.29292	0.43559	1.16906	0.84026	1.38438
0.25076	0.262	0.393	0.4585	0.76016	0.29292
0.61663	0.393	0.40889	0.34296	0.82859	0.79022
0.52822	1.66525	1.21079	1.21842	2.29057	0.37052
0.262	0.1965	0.82902	1.70003	0.393	0.60013
0.37052	0.89452	0.35463	0.48563	0.68343	0.63979
0.40846	0.262	1.23009	0.60539	0.85745	0.85089
0.38176	1.32589	0.37052	0.393	0.72472	0.262
0.52529	0.34339	0.60539	1.20613	0.69596	0.82566
0.50109	0.18526	0.18526	0.262	1.47619	2.03198
0.99839	0.28913	0.47439	0.18526	1.10692	1.53829
0.262	0.3275	0.38176	0.131	0.74702	0.28913
0.28913	0.60539	0.54013	0.83922	0.92062	0.82902
0.67219	0.29292	0.29292	1.18365	0.35463	0.93246
0.73639	0.62469	0.55113	0.66306	0.82902	0.18526
0.34296	0.8515	0.131	0.37052	1.03615	0.35463
0.18526	0.97476	0.56702	0.74763	0.55579	1.08315
0.393	0.37052	0.34339	0.73113	1.23975	0.37052
0.56702	0.56496	0.37052	1.11479	0.72856	0.18526
0.29292	0.69802	0.43559	0.29292	0.47233	1.06389
0.71392	0.262	0.99056	1.06389	0.37052	1.22521
0.48986	0.55113	0.524	0.262	0.57826	0.42013
0.22363	1.43442	0.47439	1.68182	0.92165	0.71349
0.30459	0.67512	0.27789	0.41426	1.34308	0.80189
0.18526	0.48563	0.56702	1.56206	0.51276	0.262
0.34296	0.262	0.48502	1.14529	0.44726	0.262
0.53463	0.34296	0.38176	0.37052	0.29292	0.43559
0.393	0.18526	0.29292	0.87162	0.47526	0.43602
0.73433	0.3275	1.36365	0.88708	0.88329	0.61793
0.42013	0.393	0.67089	1.23749	0.54013	1.38084
0.262	0.262	0.35463	2.8252	0.72795	1.40729
0.69802	0.93289	0.131	1.25513	1.28051	0.65439
0.262	0.393	0.80189	0.393	0.29292	0.47439
0.37052	0.57826	1.68121	1.52178	0.64376	0.41426
0.44726	0.64376	0.70926	1.01093	0.28913	1.03806
0.84026	0.50152	0.59415	1.18262	0.75826	0.56659
0.18526	1.11419	0.1965	0.41426	1.00641	0.393
0.51276	0.51276	1.48868	0.37052	0.47233	0.59372
0.68636	0.34296	0.4585	0.51276	0.99839	0.60539
0.77476	0.262	0.262	0.393	1.22202	0.655
1.91303	0.69802	0.18526	0.93289	1.07936	1.21079
0.29292	0.262	0.41426	0.64376	0.4585	0.524
0.97549	0.262	0.68213	0.47396	0.4585	0.69759
0.65922	0.44622	0.262	0.524	0.3275	0.43559
0.1965	0.94413	0.262	1.05606	0.53989	0.41426
0.393	0.44726	1.06941	1.16161	1.14529	0.34296
0.57826	0.29292	0.94879	0.85089	1.76131	0.5895
0.262	0.64376	0.72179	0.56982	0.393	2.02753
0.30459	1.26039	0.18526	0.18526	1.19912	0.655
0.44726	0.74763	0.29292	0.55536	0.37052	0.71989
0.262	0.76309	0.18526	1.02552	0.68636	0.25076
0.37052	0.79663	0.262	0.89092	0.60435	0.67089
1.63092	0.51276	0.262	0.3275	0.93185	1.71793
0.131	1.80029	0.56702	0.90576	1.06029	0.65965
0.50109	1.14529	0.393	0.69802	0.84691	0.53463
0.59372	1.37809	0.29292	0.67028	0.88286	1.01429
0.38176	0.29292	0.262	0.87802	0.524	0.44726
0.262	0.18526	1.16459	1.34179	0.69759	0.49626
0.262	0.65965	0.47976	0.74176	0.91829	1.10606
0.44726	0.28913	0.50152	0.524	1.47619	0.40846
0.1965	1.52705	0.41426	0.44726	0.524	0.61602
0.46913	0.262	0.22363	0.524	0.48563	1.04739
0.393	0.262	0.57722	0.393	0.51276	0.393
0.34296	0.89409	1.00902	0.131	2.48664	1.35432
0.57826	0.35463	0.262	0.51276	2.6452	0.50152
1.87001	0.79022	0.48563	0.80085	0.68213	0.46913
0.44726	0.51172	0.77159	2.15213	0.43559	0.262
0.38176	0.1965	0.67089	1.47218	0.131	0.45789
0.131	1.21079	0.81313	1.18788	2.03237	1.80408
0.35463	0.29292	1.02552	2.19329	0.262	1.21079
0.77372	1.46112	0.393	1.72484	0.60333	0.524
0.53989	0.18526	0.47439	1.22332	0.37052	0.25076
1.73479	0.71349	0.31626	0.53989	1.21996	1.18159
0.31626	1.13362	0.262	1.23265	0.37052	0.98715
0.35463	0.60539	1.16075	0.87863	1.22625	2.4379
1.56542	0.34296	0.1965	1.63178	0.3275	0.46913
0.70926	0.37009	0.18526	0.56659	1.09909	0.35463
0.80085	0.85702	1.45819	0.52822	0.47396	0.262
0.524	0.5895	0.3275	0.92165	0.85409	0.393
1.15652	0.42013	0.68636	0.41426	0.95062	0.85572
0.41426	0.57826	1.10649	0.29292	0.5895	1.20235
0.37052	0.35463	0.262	0.55113	0.72515	0.59079
0.87863	0.655	0.262	0.73919	0.262	0.22363
0.262	0.43076	1.25849	0.88286	0.81313	0.393
0.57826	0.68636	0.31626	0.131	0.37052	0.75142
0.262	0.34296	0.44726	0.29292	1.67058	0.59756
0.28913	0.83709	0.37052	0.90765	0.60013	0.89875
1.81282	1.29011	0.262	1.27293	1.06812	0.131
0.37052	0.73639	1.36365	1.36892	1.08129	0.7205
0.393	0.53989	0.29292	0.393	0.37052	1.56206
0.40846	0.4585	0.262	2.1564	0.46315	1.47279
0.84026	1.10165	0.61663	0.917	0.29292	0.55492
0.29292	1.04478	0.54013	0.60013	1.56903	0.262
0.97126	0.55113	0.67089	0.50152	0.95301	1.9101
0.51276	0.28913	0.94836	0.69802	1.74982	1.41535
0.97126	0.393	0.29292	0.131	0.51276	0.56176
0.48502	0.37052	0.29292	0.76352	0.31626	1.01429
0.92165	0.37052	0.393	0.84026	0.70926	0.41426
0.393	0.93712	0.131	0.99839	0.86739	0.77856
0.67089	0.81779	0.31626	0.80189	0.51276	0.655
0.29292	0.262	0.92122	0.97385	0.42013	0.48563
0.46913	0.46913	1.12939	1.84331	1.61502	0.60539
0.83965	0.47439	0.54013	0.37052	0.83032	0.57826
0.1965	0.1965	0.34296	0.393	0.47233	0.393
0.47396	0.85956	0.50152	0.90956	0.42013	0.131
2.91143	0.29292	0.393	0.69276	1.73418	0.64376
0.131	1.15652	0.262	0.262	0.30459	0.97549
0.87863	1.44988	1.56076	0.47439	0.69405	0.37052
0.90706	0.80569	0.84449	0.34296	0.71989	0.29292
0.524	0.42013	0.40889	0.80612	0.89402	1.19611
0.29292	0.62086	0.393	0.41426	0.524	0.87802
0.57826	0.47819	0.262	0.98672	0.60013	0.63252
0.262	0.68636	0.62849	0.53946	0.79406	1.15782
0.262	0.262	0.61663	0.83032	1.52721	0.22363
0.37009	0.63209	0.38176	0.37052	0.73113	0.35463
1.20743	1.05222	0.39722	1.67992	0.95796	0.63532
0.262	0.51276	0.50152	1.54952	0.524	0.58889
0.68213	0.262	0.262	0.262	0.67089	0.59372
0.56176	0.29292	0.68636	1.31465	0.524	0.69802
0.58889	0.85279	0.29292	0.29292	0.61663	0.37052
0.74763	0.70926	0.262	0.50879	1.06389	0.63252
0.58585	0.91042	1.65339	0.51276	0.8515	0.78729
0.48563	0.53989	0.60435	0.72699	1.78439	0.55579
0.48563	0.43559	0.393	1.05222	0.48693	0.47233
0.524	0.66563	1.07643	0.85615	1.03676	0.38176
0.42013	0.60496	0.39722	0.52529	0.76248	1.17242
0.18526	0.69802	0.75955	0.55113	0.69276	0.91829
0.22363	1.25002	0.30459	0.66306	0.46272	1.07643
0.50109	0.50109	0.52822	0.262	0.262	0.87993
0.25076	0.97549	0.69802	0.87863	0.47396	0.29292
0.99839	0.82852	0.3275	0.40846	1.01429	2.06168
0.44726	0.99839	0.64376	0.75186	0.42013	0.55579
0.58585	0.55113	0.40846	0.90515	1.15609	0.5895
0.98672	0.70926	0.44726	0.66306	0.393	0.80085
0.37009	0.46272	0.53989	0.53463	0.393	0.50879
1.02975	1.06389	0.51276	0.393	1.69176	0.393
0.58889	0.77899	0.393	0.393	0.8515	1.49209
0.73639	0.35463	0.22363	0.94792	0.76732	0.55052
1.02492	0.94775	0.91225	1.32528	0.72515	2.10996
2.31305	0.75186	0.29292	1.90924	0.55579	0.42013
1.01769	0.262	0.262	0.73769	0.92636	2.73318
0.96002	0.48563	1.51245	0.41426	0.63252	1.49992
0.262	0.41426	0.262	1.70765	0.48563	1.78905
0.45106	0.67089	0.47439	0.75186	2.38926	0.86422
0.68636	0.63209	0.28913	0.60539	0.59756	1.42257
0.28913	0.30459	0.56659	0.7205	0.60142	0.91639
0.29292	0.66245	0.61663	1.66929	1.05265	0.72699
0.59415	1.41151	0.30459	0.61559	0.99839	0.46272
0.63979	0.52822	1.15652	0.85089	0.29292	1.20975
0.524	0.75229	0.60539	0.55113	0.29292	0.131
0.35463	0.61663	0.29292	1.01429	1.02492	0.262
0.40889	0.45789	0.131	1.34179	2.00989	0.87993
0.262	0.29292	0.53989	0.37052	0.3275	0.48986
1.25467	0.28913	0.60496	1.88125	1.09102	0.72179
0.38176	1.14063	0.85615	0.3275	1.47218	0.48502
1.17242	0.37052	0.262	0.37052	0.78859	1.14486
0.31626	0.44726	0.75955	2.13649	0.43076	1.04038
0.87802	0.68213	0.29292	1.12956	0.393	2.30181
0.3275	0.29292	0.43602	1.10165	0.52822	0.74403
1.37489	0.262	0.29292	0.58249	0.262	0.55052
0.61663	0.262	0.262	0.39722	0.90706	0.524
0.29292	0.56366	0.43559	1.74732	0.31626	0.393
0.29292	0.71349	0.30459	0.5895	1.31595	0.88926
0.42013	0.37052	0.75229	0.91383	0.74763	0.80655
1.50414	0.1965	0.65922	0.41426	1.28355	1.63557
0.393	0.60013	0.37052	0.47233	1.59725	0.55536
1.40332	0.81313	0.52529	0.98379	0.34296	1.36849
0.262	0.55113	0.62086	1.26039	1.34136	0.79406
0.34296	0.35463	0.52529	2.0909	0.52339	0.52865
0.48563	0.50879	0.42013	0.42013	0.42013	0.82376
0.1965	0.37052	1.11815	1.10649	0.47439	0.262
0.131	1.35407	0.98379	0.99778	0.35463	0.262
0.47233	0.393	0.262	1.97853	0.67089	1.41108
0.37052	0.61663	1.02552	1.02975	0.39722	0.92763
0.59372	1.07979	0.262	0.37052	0.84492	0.72472
0.44726	1.27293	0.59372	0.68213	0.393	0.59372
0.31626	0.60539	0.88329	0.69889	0.37052	0.38176
0.80189	0.79663	0.72179	0.47233	1.73418	0.38176
0.262	0.18526	0.84492	0.262	0.52822	0.76482
0.81313	0.55919	0.94836	0.46913	1.06812	0.44726
0.4585	0.18526	0.79065	0.393	0.55113	0.65922
1.42275	0.35463	0.262	0.99839	0.64376	0.57429
0.131	1.30299	0.54013	0.262	0.393	0.63046
0.47396	0.55113	0.131	0.393	1.07979	1.18322
0.4585	0.97065	1.11289	2.08283	0.47233	0.393
0.85279	0.38176	0.37052	1.03572	1.8592	0.65965
0.91639	0.74446	0.25076	0.63252	0.262	0.37052
1.55418	0.262	1.49209	0.87119	0.41426	1.73418
0.58585	0.262	0.97256	0.73639	1.80624	0.56496
1.59852	0.47233	1.48868	1.07936	0.94879	0.60013
0.262	1.77315	0.89732	0.83922	0.68213	0.94413
0.82798	0.3275	0.68213	1.34179	0.65922	0.917
0.51276	0.97592	1.55418	0.1965	0.93289	0.66985
0.29292	0.77856	0.37009	0.262	0.63209	0.42013
1.18788	0.131	0.68592	0.55113	0.56366	0.92122
0.54526	0.51276	0.49626	0.93289	0.76352	0.86739
0.67089	0.97549	0.85572	1.59212	0.60919	0.98672
0.262	0.47233	0.18526	0.393	0.27789	0.55113
0.69759	0.75826	0.262	1.63092	1.14193	0.60539
0.47233	0.63209	0.262	0.97549	0.46913	1.38015
0.40889	1.11772	0.71349	0.66563	0.37052	1.31888
0.38176	0.91829	1.33861	0.786	0.29292	0.94543
2.2357	1.51879	0.262	0.262	1.20613	0.48563
1.39605	0.18526	0.60539	0.75955	1.48402	0.47976
0.393	0.37009	0.67089	1.08576	1.58728	0.63252
0.1965	0.1965	0.81313	1.18365	1.04165	0.94352
1.46496	0.29292	0.28913	0.29292	1.00262	1.04869
0.69759	0.29292	1.72355	1.21018	0.63979	0.46272
0.18526	2.10953	0.89452	0.28913	0.65965	0.22363
0.84026	0.655	0.55113	0.92165	0.34339	2.15871
1.73944	0.52529	2.08197	0.40889	1.44565	0.99839
0.38176	0.94413	0.70546	0.93289	0.29292	0.47526
1.14529	0.91639	0.18526	0.131	0.64756	0.64376
0.42013	0.51276	0.79022	0.262	0.31626	1.33055
1.42318	0.524	0.262	1.52705	0.81779	0.37009
1.90545	1.33055	1.04099	0.71349	0.393	0.75142
1.12939	0.48563	0.42392	0.76482	1.77445	0.77856
0.77476	0.94879	0.59372	1.18365	1.17583	0.94352
0.262	0.74763	0.85572	1.17199	0.73639	1.17839
0.29292	0.41426	1.04056	0.74062	1.44695	0.655
1.15652	0.37052	0.98759	1.22202	0.47396	0.262
0.52822	1.04099	0.262	0.46913	0.63252	0.85956
0.92122	1.19955	0.79022	1.10778	1.19489	0.262
0.55113	1.11755	0.56702	0.59079	1.45689	0.48986
0.131	0.393	1.37955	0.69759	0.262	0.37052
0.43559	0.77476	0.60539	0.79406	0.655	0.72986
0.262	1.54635	0.18526	0.7205	0.62726	1.02975
0.35463	0.84406	0.28913	1.47279	0.83965	0.41426
0.131	0.3275	0.29292	0.59079	1.01386	0.38176
0.82902	0.82376	0.51276	1.44565	1.13362	0.47233
0.41426	0.786	1.65805	0.56659	0.262	0.62726
0.3275	2.09321	1.31259	0.34296	0.262	1.72148
0.59372	0.73639	1.18365	0.47439	0.393	1.19955
0.655	0.37052	1.02026	0.29292	0.53463	0.60539
0.3275	1.05802	0.37052	1.08998	0.74763	1.24389
0.44726	0.80189	0.85995	1.70895	0.53946	1.95606
0.28913	0.41426	1.50371	0.76352	0.524	0.262
1.69642	1.18365	0.97549	0.42436	0.29292	1.17156
0.28913	0.57722	0.68213	0.54013	0.47233	0.77372
0.262	0.72472	0.72515	1.10649	1.00262	1.61968
0.72472	0.43602	0.262	0.65439	0.60539	0.63632
0.98189	0.29292	1.17199	0.87019	0.67089	1.73479
0.77476	0.262	1.07979	0.28913	0.48942	1.11772
0.18526	0.60013	0.262	0.72179	0.75142	0.29292
0.25076	0.74763	0.53783	0.262	0.67046	0.73596
0.73578	0.93289	0.61076	0.68213	0.97549	1.43442
1.47279	0.37052	0.393	1.98555	0.52822	1.2188
0.72699	0.59415	0.40889	1.13362	0.79022	0.95219
0.262	0.44726	0.262	1.74542	1.56542	1.12896
0.40889	0.38176	0.61663	0.92892	1.18365	0.60962
0.37052	0.56659	1.35302	0.84406	0.262	0.262
0.3275	0.35842	0.131	1.26039	0.50152	0.46272
0.56702	0.393	0.18526	0.39722	0.79684	1.34136
0.28913	0.393	0.18526	2.06816	2.35607	0.59372
0.262	0.37052	0.37052	0.40889	2.02857	0.46913
0.40846	0.93289	0.69802	1.06855	0.60013	0.40846
1.05352	0.37052	1.07979	0.59372	0.40846	0.40846
0.18526	0.43559	0.72179	0.53463	0.98715	1.50121
0.56659	0.4585	0.28913	0.74763	0.73726	0.60539
0.65922	0.68592	0.262	0.46913	0.53989	1.34179
0.262	0.80189	0.51276	0.262	0.262	0.73113
0.4585	0.262	0.77856	0.64376	1.31362	1.43442
0.52339	0.61663	0.262	2.10996	0.61602	0.64376
0.61663	0.262	0.40889	0.76352	1.11412	0.94836
0.94413	0.65922	0.76352	2.40568	1.85859	1.56542
0.71989	0.35842	0.90593	0.262	1.81618	0.262
0.262	0.63252	0.655	0.52865	0.92892	0.67046
0.29292	0.131	0.393	1.04142	0.262	0.655
0.4585	0.1965	1.16776	0.55579	0.60919	0.53989
0.38176	1.51115	0.47396	1.11815	0.44622	1.58088
0.85995	0.1965	0.262	2.1212	1.10165	0.65439
0.47233	0.69802	0.69466	0.524	1.02492	0.35463
0.262	0.262	0.80698	1.47749	1.10649	1.24579
0.77606	0.29292	0.42013	0.5895	0.7205	0.41426
0.53946	0.393	0.78539	0.40889	0.51276	0.98379
0.393	0.94543	0.66563	0.524	0.87863	0.262
1.49526	0.28913	0.262	0.76352	1.40393	0.53946
0.87863	1.19489	0.57826	0.262	0.75569	1.50798
1.31465	0.31626	0.57826	0.37052	1.70765	0.79022
0.64315	1.15592	0.79022	1.62309	0.63339	1.10243
0.60435	0.68213	0.65922	0.55579	0.63252	0.47233
0.53989	0.31626	0.131	0.59372	0.655	0.37052
0.72515	0.80085	0.262	0.60142	0.18526	0.96132
0.73639	0.18526	0.29292	0.60013	0.69466	1.00262
0.41426	0.61663	1.07323	0.29292	0.62726	0.87802
0.73639	0.42013	0.89055	0.655	0.393	0.99138
0.41426	0.57826	0.30459	1.59194	1.03676	0.67512
0.262	0.524	0.44726	0.62726	0.74893	0.99839
2.15957	0.262	0.61793	0.50152	0.56659	0.131
0.262	0.94818	0.69802	0.34296	0.80016	0.63252
0.74763	0.37052	0.262	0.52529	0.94413	1.13362
0.31626	0.87863	0.4585	0.78729	0.48563	0.393
0.34339	0.262	0.30459	0.46315	0.47233	0.41426
0.3275	0.70273	0.90515	1.05205	0.41426	1.23326
0.69276	0.96002	0.262	0.37052	0.40846	0.77476
0.262	0.29292	0.44726	0.49626	1.07513	0.262
0.42436	0.18526	0.34296	0.262	0.47233	0.67089
0.393	0.46315	0.48563	0.82902	0.46913	0.63209
0.52822	0.84026	0.62086	0.7205	0.131	1.19912
0.34296	2.0169	0.44726	1.27629	1.36556	0.70182
0.34296	1.30939	0.69019	0.74893	0.57082	2.81414
1.23749	0.42392	0.47439	0.84492	0.40846	0.28913
2.08942	0.76309	0.88286	0.90999	1.38356	0.92165
0.64756	0.46913	1.63819	0.54526	0.97065	1.39501
0.62916	0.131	0.61663	0.99969	0.76352	0.89582
1.68518	0.73578	2.1212	1.49931	0.393	0.55579
0.77899	0.87863	0.262	1.16776	0.41426	0.64506
0.95959	0.69698	0.41426	0.76352	0.47439	0.37052
0.40889	0.29292	0.52865	0.98672	0.65629	0.70546
0.131	0.67028	0.76352	2.66768	1.10649	0.45106
0.41909	0.38556	0.38176	0.45789	0.58585	0.262
0.94732	0.53989	0.786	2.1212	0.91829	0.55536
0.262	0.1965	0.393	0.71349	0.524	1.01386
1.41852	0.262	0.34296	0.46913	0.79663	0.70609
0.57826	0.53989	0.90259	1.33843	0.47233	0.69802
0.524	0.29292	0.57239	0.77606	0.41426	1.43442
0.89452	1.24915	1.54762	1.21866	1.048	0.262
0.67046	0.29292	0.78283	0.64376	1.70064	0.393
0.29292	0.38176	0.131	0.47233	2.04446	0.63046
0.262	0.28913	0.53989	0.393	0.55579	1.72635
1.93068	0.88286	2.12461	1.38015	0.86739	1.44565
0.90179	0.64799	0.40846	1.01769	0.44726	0.53989
0.43602	0.29292	0.48563	1.07196	1.26505	0.58585
0.38556	0.76775	0.47233	0.47396	1.23222	0.90593
2.92907	1.13362	0.77856	0.80146	1.53829	0.76309
1.17839	0.76309	1.11815	1.33055	0.53989	1.63092
0.262	0.393	0.47439	1.19619	0.68213	0.51276
1.81221	0.65965	0.47233	0.93289	0.74019	0.68213
0.94879	0.66436	0.63252	0.81736	0.46272	0.262
0.98715	0.53989	0.55113	1.19172	0.67089	0.98899
0.44726	0.61663	1.11772	0.91578	1.22202	0.44726
0.38556	0.37052	0.82315	1.06389	0.72856	0.41426
0.41426	0.37052	0.51276	0.77942	0.71349	1.23792
1.38395	0.41426	0.47233	0.37052	1.93551	0.50879
0.1965	0.77856	0.56366	0.98379	0.84492	0.79536
0.48693	1.46943	0.91042	0.74062	0.262	0.57956
0.66692	0.34296	1.01093	2.34483	0.34339	0.524
0.262	0.47439	0.65629	0.54013	3.14164	1.21079
1.02552	0.95349	1.00262	0.655	0.52865	1.72294
0.53989	1.32383	0.94879	1.12939	0.70546	1.31422
1.20296	0.57826	0.60539	0.1965	0.5895	0.52529
0.18526	0.89452	2.4996	0.75186	1.06519	1.24855
1.09102	0.655	0.68213	1.35432	0.60013	1.15335
0.29292	0.93289	0.47233	0.97549	0.66502	0.63979
0.81252	0.262	0.28913	0.75826	0.79022	0.5895
0.29292	1.86579	0.393	0.89452	0.68679	1.18365
0.44726	0.71013	0.55113	0.29292	0.47439	0.262
0.79022	0.655	0.87162	0.524	0.5895	1.11815
0.4585	0.73639	0.47233	1.72251	0.41426	0.82566
0.72515	1.11945	0.61076	0.38176	0.47233	0.524
0.54369	0.62086	1.00859	0.44726	0.655	1.51495
0.262	0.51276	0.42013	1.10649	0.87993	1.63092
0.46315	0.47526	0.262	0.393	0.60539	0.524
0.38556	0.917	0.393	2.33024	0.64842	0.64799
0.1965	0.41426	0.63209	0.84026	0.393	0.524
0.79065	0.86739	0.59372	0.524	0.39722	0.47233
0.262	0.52822	0.34339	0.85615	1.48532	1.35768
0.64376	1.04142	0.63252	0.59952	0.53989	0.73052
0.37052	0.51276	0.1965	0.46913	0.5895	0.62469
0.50109	1.88168	0.393	0.49816	0.393	1.28882
0.48563	0.29292	0.57826	0.79663	0.52822	0.98189
0.35463	0.3275	0.29292	0.47233	0.92165	0.262
0.39722	0.85279	0.37052	0.81572	0.89392	0.51172
0.38176	1.43442	1.59212	0.38176	0.47233	1.8859
0.131	0.393	0.393	0.57826	0.393	0.38556
0.86213	0.22363	0.37052	0.87863	0.68592	0.90576
0.8515	0.37052	0.48563	0.84449	0.96382	0.56659
0.57826	0.40889	1.46112	0.60919	0.67089	1.03676
0.35463	0.64376	0.31626	2.32894	1.47218	0.69759
0.35463	0.47233	0.131	1.27586	0.89832	1.05395
0.42013	0.67089	0.18526	0.57826	0.64376	0.34296
1.14529	0.74763	0.262	0.83965	0.262	0.51276
0.56702	0.131	0.69802	1.36831	1.31465	1.47279
0.60539	0.93712	0.60539	0.44726	0.524	0.79602
0.31626	0.87802	0.35463	0.75569	0.79663	0.41426
0.31626	0.62726	0.47233	1.83121	0.60539	1.23456
0.37052	0.37052	0.29292	2.63719	0.72472	0.48693
0.69802	0.41426	0.5895	0.393	0.37052	0.63789
0.29292	0.85615	0.47439	0.77476	0.66563	1.79968
0.68636	0.37052	0.44726	0.262	0.44726	1.26505
0.82902	1.11902	0.4585	0.57826	0.75229	0.655
0.18526	0.96002	0.35463	0.393	0.34296	1.13319
0.28913	1.09102	0.44726	1.36365	0.67113	0.29292
0.60626	0.29292	1.26462	0.40889	0.87863	0.58585
0.69802	0.28913	0.70926	0.393	0.48563	0.66563
0.37052	0.29292	0.71056	0.46913	1.83805	1.58131
0.88286	0.59372	0.37052	0.44726	2.4258	0.47396
0.37052	0.87863	0.29292	2.59051	0.57826	0.5895
0.49626	0.56702	0.262	0.655	0.18526	0.393
0.262	0.46913	0.70566	1.91032	1.12195	0.37009
0.61663	0.35463	0.262	0.4585	1.23749	0.81736
0.51276	0.47233	0.31626	1.02026	1.02975	0.41426
0.87863	0.44726	0.28913	0.48563	0.29292	0.62916
0.524	0.53989	0.43559	1.07575	0.70182	0.58585
0.37052	0.38176	1.44565	1.26039	0.28913	0.87863
1.73901	0.57826	0.262	0.81572	0.56702	1.19955
1.12878	1.06389	0.62726	1.06389	0.47396	0.524
0.7205	0.262	0.57765	1.45689	0.63252	1.97388
0.393	1.06855	0.29292	0.80189	1.10649	1.48342
0.4585	0.4585	0.37052	0.37052	0.47233	0.393
0.262	0.31626	0.29292	0.55009	0.29292	0.82376
0.56496	0.81313	1.09611	0.41426	1.31465	0.48563
0.393	0.42013	0.93289	0.43559	1.81514	1.96965
0.73639	0.25076	0.18526	0.393	1.30299	0.92165
0.262	0.4585	0.43076	0.29292	0.69405	0.85572
0.57826	0.57239	0.37052	1.11289	2.46652	0.89452
0.47233	0.262	0.47439	0.64799	0.50879	0.35463
2.00742	0.40889	0.60539	0.74763	0.69759	0.73663
0.73639	0.29292	0.84449	1.29876	0.80189	0.74062
0.37052	0.40846	0.3275	0.40889	1.02235	0.393
0.37052	0.47233	0.37052	0.48693	0.35463	0.22363
0.57826	0.92165	0.67089	0.43602	1.27629	0.79065
0.262	0.67089	1.26505	0.42013	0.65135	0.35463
0.40846	0.70182	0.51276	0.61663	0.75826	0.262
0.96019	0.31626	0.89452	1.65339	0.67089	1.75007
0.99056	0.131	0.38176	0.393	1.29132	0.53989
0.76352	0.93289	0.64376	0.74019	1.41792	1.08259
0.262	0.39722	2.10195	0.37009	0.393	0.71013
0.18526	0.65965	0.62469	0.47233	0.73242	0.393
1.09102	0.51276	0.64376	0.82902	0.37009	0.393
0.48459	0.18526	0.51276	1.26039	0.53989	0.80612
0.3275	0.5895	0.43559	0.44726	0.29292	0.77899
0.28913	1.18452	0.393	0.29292	0.786	0.73322
0.94352	1.10356	0.41426	1.07513	0.47439	0.67089
1.52705	0.35463	0.393	0.80189	0.67113	0.393
0.52822	0.34296	0.29292	0.29292	0.262	0.524
0.35463	0.262	0.79065	0.44726	0.262	0.64376
0.97549	0.34296	1.26884	0.56702	0.79602	0.60539
0.65965	0.42013	1.15652	0.40846	0.393	0.262
0.28913	0.53783	0.95666	0.92165	0.131	1.65762
0.262	0.41426	0.262	0.52822	1.12878	0.30459
0.131	1.11815	0.42436	0.58585	2.5301	0.262
0.262	0.75569	0.69802	1.40686	1.50462	0.59372
0.88225	1.98555	1.96264	0.59372	0.60013	0.37052
0.524	0.90999	0.4585	0.75142	0.41426	0.53989
0.86869	0.70926	0.44726	0.67089	0.29292	0.37052
0.75699	0.63252	0.524	1.35302	0.63252	0.34296
0.29292	0.44726	0.46315	0.524	0.262	1.34179
0.18526	0.67512	0.37052	1.22625	0.59756	0.77476
1.04929	0.4585	0.18526	0.73113	1.23326	1.03615
0.262	0.37052	0.31626	1.76192	0.53463	0.393
0.69276	0.68343	0.42013	0.44726	0.93669	0.75826
0.86739	0.86739	0.64376	0.51656	0.393	1.99618
0.262	0.72856	1.77781	0.76732	0.70926	0.262
0.43559	0.29292	0.29292	0.93228	0.85615	0.53463
1.08401	0.79022	0.37052	1.57269	0.28913	0.81313
0.262	0.59372	0.41426	1.63031	1.64215	1.28882
0.5895	1.18365	0.76352	0.86739	0.3275	1.39605
0.9825	0.393	0.131	0.64799	1.05265	0.4585
1.25381	0.29292	1.10649	1.92005	1.78844	0.43602
0.81779	0.87993	0.29292	0.53989	0.786	0.40889
0.80189	0.29292	0.77476	1.13069	0.57826	1.26462
0.61663	0.35463	0.77476	0.43559	0.48942	1.62565
1.08065	0.56176	0.66563	0.54013	0.43559	0.4585
0.37052	1.43978	0.42013	0.4585	2.12779	1.96648
0.29292	0.81736	0.50109	1.55418	0.64376	1.00262
0.37052	0.96089	1.24915	0.22363	1.38438	1.15652
0.39722	0.77899	0.29292	0.84449	0.45789	1.57665
0.262	0.97678	0.47439	0.47396	0.75765	0.68636
1.40858	0.99522	0.131	0.58889	0.393	0.262
0.70546	0.90576	0.55113	1.09102	0.76632	1.61381
0.18526	0.262	1.69771	0.44726	0.262	0.75826
0.35463	0.59079	0.262	1.00963	0.87162	0.69802
1.76614	0.262	1.06255	0.524	0.47396	0.50152
0.77476	0.56659	0.46272	0.48563	0.72472	0.60626
0.94413	0.89575	0.60013	1.00902	0.37052	0.55579
1.28165	0.82119	0.29292	0.71349	0.76352	0.62086
0.917	0.42013	0.61663	0.69596	0.76309	0.47233
0.262	0.393	0.393	0.87863	1.68988	0.262
0.3275	0.64376	0.48563	1.35302	0.96002	0.78729
1.51581	0.96002	0.393	0.39722	0.68636	0.28913
0.60539	1.06855	0.37052	0.77476	0.88329	0.38176
0.262	0.68213	1.63433	0.393	1.01769	1.04929
0.89092	0.393	0.262	1.01386	0.61559	0.262
0.262	1.21458	0.67089	0.63252	0.43559	0.66009
0.59459	0.35463	0.18526	0.262	0.37052	0.53463
0.262	1.23792	0.64315	0.57826	0.74763	0.79345
0.85572	0.87205	0.98715	0.43559	1.01429	0.393
0.393	0.29292	0.57826	0.57826	1.11289	0.89452
0.262	1.19912	0.29292	0.72602	0.262	1.46069
0.37009	0.68152	0.55113	0.29292	1.56015	0.75186
0.1965	0.39722	0.29292	1.13405	1.08576	0.72412
0.55536	0.262	1.02026	0.71056	1.40729	0.55243
0.85089	0.61663	0.84691	0.82566	0.63209	0.48563
0.262	0.80189	1.09909	1.97853	1.36109	1.07643
0.98715	1.35302	0.61793	0.25076	0.90706	0.55579
0.29292	0.82902	0.70566	1.43381	1.22332	0.44726
0.57826	0.76309	0.38176	1.25338	0.76309	0.65922
0.80319	0.73639	0.68213	0.85702	0.40889	0.58889
0.40889	0.63723	0.43602	0.41426	0.524	2.37984
0.60819	1.19489	0.393	0.84406	1.14869	0.85995
0.524	0.131	0.63252	0.46272	0.47439	0.40846
0.42013	0.64756	0.29292	0.28913	1.46155	0.262
0.262	0.79022	0.83709	1.35259	0.69276	0.44726
1.32589	0.29292	0.28913	0.28913	1.33652	0.56702
1.49992	0.28913	0.262	1.37428	0.99735	0.655
0.18526	0.28913	0.64799	1.53432	0.29292	1.49992
0.43559	1.17199	0.89452	0.29292	0.52529	0.71349
0.18526	0.40846	0.262	0.80189	0.65965	1.33012
0.60539	0.73639	0.82902	0.64376	0.68636	2.29715
0.44726	1.19489	0.42013	0.93712	0.51276	0.262
0.51276	0.28913	0.61559	0.393	0.35463	0.28913
0.393	0.43602	0.53989	0.393	1.19955	1.18029
0.56702	0.53989	0.40846	0.61663	0.98379	0.18526
0.54013	0.67089	0.131	0.63252	0.47396	1.22142
0.44726	0.68343	0.97385	0.5895	1.06328	0.37052
0.31626	0.87673	0.18526	0.51699	0.84026	1.31888
1.02975	1.04099	0.72856	0.56659	0.59372	1.14529
0.43559	0.52865	0.64376	1.70064	0.80189	0.524
0.131	0.82376	0.47819	2.32068	0.77286	0.262
0.18526	1.04454	0.68213	0.5895	0.56702	0.85089
0.28913	0.18526	0.38176	1.16715	0.35463	0.60142
1.18495	0.31626	0.87802	0.69466	0.393	0.92165
0.3275	0.3275	0.65629	0.45106	1.56499	1.52705
0.33172	0.47233	0.262	1.56481	2.13244	0.53989
0.42013	0.29292	0.85615	1.00262	0.37052	1.22202
0.393	0.262	0.28913	1.52705	0.44726	1.40263
0.56176	0.3275	1.18365	0.73596	0.98715	0.37052
0.5895	0.38556	0.56659	0.34296	1.89231	0.95898
0.51699	0.524	0.61602	1.97431	0.51276	0.29292
0.34296	0.66797	0.80189	0.76352	0.29292	0.81313
0.28913	0.393	0.262	0.93712	1.09525	1.21018
0.29292	0.262	0.262	0.65965	0.60013	1.06346
1.27293	0.18526	0.64376	0.70926	0.73639	0.70926
0.89452	0.46272	0.68592	1.15721	0.41426	0.95685
0.34296	0.88225	0.34296	0.524	0.81736	0.524
0.73113	0.47233	0.60539	0.51699	0.64376	1.60801
0.63339	0.76352	0.44726	0.45106	0.41426	0.5895
0.63252	0.47439	0.31626	2.49552	1.19912	2.41692
1.12878	0.393	0.1965	0.262	0.47439	1.1135
0.262	0.57826	0.262	0.393	0.76352	0.74062
1.38438	0.29292	0.67089	0.5895	1.14529	0.69802
0.42013	0.58585	0.262	0.79065	0.69802	0.76016
1.26169	0.22363	1.06389	0.44726	1.45819	0.87863
1.14529	0.41426	0.46913	0.44726	0.524	0.53989
0.22363	0.64376	1.24389	0.84449	0.47233	0.44726
0.37052	0.53989	0.29292	0.35463	1.41108	0.51276
1.00262	0.262	0.4585	0.85615	0.98672	1.33348
0.40846	0.35463	0.56702	0.393	1.00262	0.70865
0.393	0.53946	0.4585	0.70926	0.64376	0.69466
0.57826	1.48342	1.94192	1.01386	0.93289	0.43559
0.262	1.53951	0.98189	0.71349	0.7205	0.89452
0.524	0.18526	0.393	0.51699	1.43045	0.8515
0.22363	0.18526	0.90576	0.73639	1.76149	0.62042
0.4585	0.60142	1.18365	1.43442	0.45106	0.655
0.55113	0.48502	0.75826	0.29292	1.94192	0.41426
0.262	0.62726	0.393	0.63209	0.34296	0.57826
0.131	0.66563	0.262	0.393	0.37009	0.56702
0.53989	1.10692	0.67046	0.393	0.393	0.54013
0.94879	1.05606	0.524	0.81572	0.41426	1.19912
2.93433	0.31626	0.68213	1.68518	0.41426	1.16075
0.89875	1.09102	0.56702	1.41809	0.42013	1.23792
0.262	0.262	0.48986	1.19576	0.7205	0.63252
0.48986	0.262	0.41426	0.47439	0.63252	0.98189
1.04099	1.85877	0.34339	1.07979	0.29292	0.1965
0.29292	0.93289	0.44726	1.41151	0.65439	0.58249
0.90663	0.131	1.58217	0.5895	0.58889	0.45106
0.53989	0.524	1.21885	1.36849	0.18526	0.655
0.68152	0.74763	0.55113	3.2036	2.37576	1.30006
0.79065	0.5895	0.96002	0.70926	0.83325	0.48563
0.34296	0.393	0.29292	1.09102	0.80612	0.29292
0.72472	0.53989	0.3275	0.37009	1.09102	1.81618
0.62726	0.89539	2.23631	1.8096	0.78729	0.53989
0.71306	0.56176	0.30459	0.47233	0.393	0.131
0.84449	0.51276	0.31626	0.62849	0.393	0.52529
0.55113	0.58585	0.61663	0.59415	0.44726	1.10226
0.1965	0.54013	0.262	0.40846	0.69889	0.69932
0.98062	0.64376	1.07513	0.40889	0.79195	0.29292
0.37052	0.65439	0.262	0.63789	1.11945	0.64376
0.262	0.393	0.18526	0.80128	0.46913	0.57826
0.48563	0.97256	0.47439	0.56702	0.7205	0.66985
0.27789	0.86739	0.262	0.41426	0.60962	0.262
0.75229	0.35463	0.74702	1.11289	0.30459	0.68213
0.41426	0.68213	0.46272	1.67817	0.92763	0.61602
0.262	0.44726	0.31626	1.24389	0.48502	0.393
0.34296	0.18526	0.50109	0.262	0.131	1.67351
0.57826	0.31626	0.39722	1.92427	0.3275	1.18365
0.52339	0.28913	0.1965	1.32589	0.62086	1.25978
0.40889	0.60539	0.64376	0.59756	0.67219	0.41426
0.49626	0.62916	1.53829	1.66532	0.92763	0.18526
0.48693	0.82249	1.81152	1.21079	1.67308	0.71349
0.66563	0.69802	1.17199	1.48825	0.81252	1.48868
0.37052	1.00902	0.7205	0.786	0.74702	0.28913
0.262	0.61663	1.09042	1.44505	0.63209	0.39722
0.59415	0.81779	0.76775	0.28913	0.18526	0.18526
0.82119	0.262	0.66436	0.85615	0.22363	0.62086
0.393	0.1965	0.29292	1.02975	0.262	0.3275
0.97592	0.40846	0.262	0.59415	1.42697	0.3275
0.262	0.69802	1.27629	0.58206	0.50879	0.66306
0.47396	2.01865	0.62129	0.61602	0.40846	0.262
0.70546	0.50109	0.60539	1.59255	0.56366	0.18526
0.98845	0.56702	1.14063	0.88708	0.262	0.3275
1.77255	0.393	0.262	1.41792	0.80189	1.27629
0.29292	1.19619	0.262	3.39706	1.35302	0.46272
1.68475	0.85615	0.262	0.62086	0.74893	0.40846
0.58249	0.655	0.68213	0.37052	1.35725	0.63209
0.18526	0.92506	0.262	0.131	0.53463	0.80612
0.262	1.14529	0.63209	0.46272	0.29292	1.30939
0.85279	0.18526	0.393	0.84026	1.19417	1.14908
0.43076	0.77476	0.46913	2.54556	0.82119	0.43559
1.69642	0.80189	0.70926	0.29292	0.262	0.90515
0.71013	0.22363	1.21561	0.1965	0.655	0.393
0.50109	1.53829	2.41033	1.26462	0.82842	0.95219
0.41426	1.43442	0.98715	0.46315	1.78844	0.82376
1.57665	0.40889	0.262	1.37233	1.25978	0.92165
0.1965	0.78539	0.655	0.29292	1.84796	1.00963
1.15932	0.131	1.58088	0.29292	1.60844	0.786
0.37052	1.19428	0.42013	0.22363	1.00963	0.71349
0.54013	0.88665	0.47233	0.57956	0.77942	0.79983
[truncated: 4,527 more rows]
