# Supplementary material for: Nellie: automated organelle segmentation, tracking and hierarchical feature extraction in 2D/3D live-cell microscopy
Source: Nat Methods. 2025 Feb 27;22(4):751–63. doi: 10.1038/s41592-025-02612-7 (PMC11978511; doi:10.1038/s41592-025-02612-7)
Supplement: Supplementary file 14 — Raw data for the in-depth characterization and comparisons of ER. [file 41592_2025_2612_MOESM14_ESM.zip › er_data/data_er_feature_weights.csv]

Dimension feature	Weights
Divergence	-0.1664614
Convergence	-0.1498278
Vergere	-0.1751888
Node thickness	0.28308697
Linear velocity	0.2705752
Relative lin. vel.	0.28229623
Angular velocity	-0.1367021
Relative ang. vel.	-0.1286191
Linear acceleration	-0.1461717
Relative lin. acc.	0.38688333
Ang. acc	0.42081419
Relative ang. acc.	0.42512098
Directionality	-0.0944516
Length	-0.0860945
Thickness	-0.1125355
Aspect ratio	-0.0666018
Tortuosity	-0.0742021
Area	-0.0799792
Maj. axis length	-0.1717184
Extent	-0.146716
Solidity	-0.160232
hFB12	-0.7506535
U2OS	0.72175476
1	-0.3873629
2	0.88776849
3	-0.248631
