# Supplementary material for: Nellie: automated organelle segmentation, tracking and hierarchical feature extraction in 2D/3D live-cell microscopy
Source: Nat Methods. 2025 Feb 27;22(4):751–63. doi: 10.1038/s41592-025-02612-7 (PMC11978511; doi:10.1038/s41592-025-02612-7)
Supplement: Supplementary file 14 — Raw data for the in-depth characterization and comparisons of ER. [file 41592_2025_2612_MOESM14_ESM.zip › er_data/data_er_rocs.csv]

FPR	hFB12-U2OS		FPR	hFB12-hFB12		FPR	U2OS-U2OS
0	0		0	0		0	0
0	0.00080645		0.00079745	0		0	0.00078003
0	0.00241935		0.00239234	0		0.00077882	0.00078003
0	0.00322581		0.00239234	0.00164339		0.00077882	0.00156006
0.00080257	0.00725806		0.00318979	0.00328677		0.00155763	0.00156006
0.00160514	0.00806452		0.00398724	0.00657354		0.00233645	0.00390016
0.00160514	0.00967742		0.00637959	0.00986031		0.00311526	0.00702028
0.00160514	0.01532258		0.00956938	0.01314708		0.00623053	0.00858034
0.0024077	0.01935484		0.01515152	0.01643385		0.00623053	0.01014041
0.00481541	0.02580645		0.02711324	0.02629417		0.00778816	0.01326053
0.00481541	0.03064516		0.03269537	0.03615448		0.01090343	0.01950078
0.00481541	0.04032258		0.0430622	0.04272802		0.01479751	0.02652106
0.00802568	0.04919355		0.05980861	0.06327034		0.02102804	0.02964119
0.00882825	0.06290323		0.08054226	0.08792112		0.02647975	0.03588144
0.01043339	0.06774194		0.10446571	0.11914544		0.03894081	0.04446178
0.01284109	0.0766129		0.13157895	0.15036976		0.05062305	0.05850234
0.01605136	0.08629032		0.16267943	0.18159408		0.06619938	0.07800312
0.0176565	0.09435484		0.20015949	0.21199671		0.08800623	0.09360374
0.02327448	0.10403226		0.23125997	0.24897288		0.10669782	0.11388456
0.02969502	0.11935484		0.27272727	0.29005752		0.12928349	0.1450858
0.03451043	0.13064516		0.32296651	0.33196385		0.15031153	0.16770671
0.04173355	0.14677419		0.37320574	0.37715694		0.18068536	0.20358814
0.04494382	0.15887097		0.41706539	0.43056697		0.21495327	0.23790952
0.04975923	0.17741935		0.46810207	0.47658176		0.25077882	0.27613105
0.05698234	0.2		0.51435407	0.5283484		0.29127726	0.31903276
0.06260032	0.21451613		0.55422648	0.58586689		0.32943925	0.36583463
0.06902087	0.23306452		0.59250399	0.64256368		0.37461059	0.40873635
0.08025682	0.2516129		0.64673046	0.69022186		0.42367601	0.45319813
0.0882825	0.27016129		0.68740032	0.7419885		0.46884735	0.51326053
0.09470305	0.29032258		0.73604466	0.78389482		0.52102804	0.5624025
0.09871589	0.31048387		0.77272727	0.82087099		0.57320872	0.61076443
0.10513644	0.32741935		0.80701754	0.85127362		0.62071651	0.66302652
0.11797753	0.34032258		0.84290271	0.87838948		0.67601246	0.70124805
0.12600321	0.36209677		0.87639553	0.89811011		0.72663551	0.74414977
0.13242376	0.37983871		0.89792663	0.91536565		0.76557632	0.78783151
0.14606742	0.39354839		0.91866029	0.9326212		0.80841121	0.81435257
0.15890851	0.41129032		0.93301435	0.95069844		0.83956386	0.84555382
0.16853933	0.42580645		0.94816587	0.96138044		0.87772586	0.87051482
0.18138042	0.43790323		0.95614035	0.97288414		0.89875389	0.90015601
0.19983949	0.45725806		0.96730463	0.98192276		0.92056075	0.91653666
0.21268058	0.47580645		0.976874	0.98520953		0.93691589	0.93837754
0.2247191	0.49758065		0.98086124	0.99178307		0.9517134	0.95163807
0.23916533	0.51693548		0.98405104	0.99424815		0.96573209	0.96801872
0.25200642	0.53790323		0.98963317	0.99506984		0.97429907	0.975039
0.27207063	0.55645161		0.99122807	0.99917831		0.98364486	0.98283931
0.29454254	0.58225806		0.99282297	0.99917831		0.98676012	0.99141966
0.30979133	0.60241935		0.99681021	1		0.98987539	0.99375975
0.32664526	0.63145161		1	1		0.99221184	0.99453978
0.33868379	0.65322581					0.99454829	0.99687988
0.36276083	0.67580645					0.99766355	0.99687988
0.38282504	0.69274194					0.99766355	0.99765991
0.40369181	0.70645161					0.99844237	0.99921997
0.42616372	0.72983871					0.99844237	1
0.44863563	0.75725806					1	1
0.47431782	0.77580645
0.49277689	0.78870968
0.51685393	0.81290323
0.54494382	0.82419355
0.56741573	0.83951613
0.58908507	0.85967742
0.61235955	0.87096774
0.6388443	0.88467742
0.66613162	0.89354839
0.68298555	0.90483871
0.70786517	0.91370968
0.73274478	0.92096774
0.75922953	0.92822581
0.79935795	0.93790323
0.81781701	0.94919355
0.83386838	0.95403226
0.84510433	0.95967742
0.8611557	0.96612903
0.87720706	0.97096774
0.9141252	0.97741935
0.92536116	0.98387097
0.93820225	0.98548387
0.95104334	0.98870968
0.95746388	0.98951613
0.96067416	0.99193548
0.96789727	0.99354839
0.97672552	0.99516129
0.98394864	0.99677419
0.98555377	0.99677419
0.98796148	0.99677419
0.99117175	0.99677419
0.99277689	0.99677419
0.99518459	0.99758065
0.99598716	0.99758065
0.99839486	0.99919355
1	0.99919355
1	1
