# Supplementary material for: Nellie: automated organelle segmentation, tracking and hierarchical feature extraction in 2D/3D live-cell microscopy
Source: Nat Methods. 2025 Feb 27;22(4):751–63. doi: 10.1038/s41592-025-02612-7 (PMC11978511; doi:10.1038/s41592-025-02612-7)
Supplement: Supplementary file 14 — Raw data for the in-depth characterization and comparisons of ER. [file 41592_2025_2612_MOESM14_ESM.zip › er_data/data_er_degree_comparison.csv]

hFB12	U2OS
2.30296378	2.51972346
2.3219697	2.56112853
2.31532847	2.58281077
