# Supplementary material for: Nellie: automated organelle segmentation, tracking and hierarchical feature extraction in 2D/3D live-cell microscopy
Source: Nat Methods. 2025 Feb 27;22(4):751–63. doi: 10.1038/s41592-025-02612-7 (PMC11978511; doi:10.1038/s41592-025-02612-7)
Supplement: Supplementary file 14 — Raw data for the in-depth characterization and comparisons of ER. [file 41592_2025_2612_MOESM14_ESM.zip › er_data/data_er_lin_vel.csv]

hFB12			U2OS
0.78872	0.13639	0.12908	0.0655	0.09263	0.09263
0.26924	0.09737	0.47685	0.15078	0.131	0.02148
0.53924	0.13288	0.37872	0.38193	0.0468	0.14417
0.04735	0.11994	0.28163	0	0.07662	0.0655
0.54013	0.22108	0.21449	0.14897	0.11822	0.09263
0.11699	0.15098	0.14564	0.03806	0.18978	0.70849
0.08602	0.15145	0.30149	0.27789	0.23616	0.02994
0.12298	0.85155	0.38193	0	0.09263	0.09263
0.1563	0.18851	0.33239	0.93782	0.07329	0.0655
0.1444	0.4516	0.29064	0.33132	0.11152	0.26419
0.10395	0.8582	0.08599	0.09138	0.14646	0.0655
0.11998	0.09786	0.00262	0.08415	0.09479	0.1286
0.05273	0.10154	0.36537	0.09263	0.06725	0.10888
0.23003	0.13585	0.21228	0.06182	0.11763	0.0655
0.08162	0.17853	0.10149	0.05684	0.03983	0.05536
0.15645	0.20713	0.32925	0.11956	0.0655	0.08045
0.35545	0.14094	0.25289	0.0655	0.15245	0.09383
0.11272	0.36728	0.12279	0.06298	0.03203	0.1352
0.07713	0.10665	0.17666	0.10274	0.05511	0.09263
0.18206	0.25497	0.16662	0.09263	0.06112	0.18621
0.17148	0.26974	0.2935	0.08488	0.04234	0.01923
0.22971	0.13951	0.14631	0.08834	0.13643	0.5232
0.12662	0.13196	0.41942	0.04408	0.07059	0.07566
0.10668	0.19296	0.42029	0.55963	0.06636	0.04719
0.18854	0.11448	0.11819	0.04789	0.0584	0.07344
0.16181	0.27751	0.12192	0.0085	0.075	0.00183
0.22716	0.12169	0.3275	0.04627	0.00837	0.02194
0.19512	0.34217	0.38193	0.1965	0.08646	0.02819
0.12223	0.16034	0.43939	0.02899	0.05688	0.01434
0.91934	0.0655	0.33826	0.04781	0.03898	0.06972
0.27789	0.21073	0.51945	0.05359	0.09296	0.00227
0.47343	0.32569	0.10312	0.02819	0.05451	0.08159
0.04028	0.11786	0.13413	0.0048	0.15718	0.02514
0.04537	0.19865	0.09916	0.12596	0.02218	0.02902
0.04436	0.13092	0.14774	0.0357	0.05237	0.0927
0.02454	0.12179	0.58585	0.13482	0.08557	0.06993
0.10895	0.76387	0.39908	0.10532	0.04622	0.06992
0.46371	0.25126	0.06453	0.0396	0.1581	0.39699
0.24504	0.78728	0.14818	0.10137	0.03419	0.12681
0.37052	0.81019	0.47651	0.01743	0.07987	0.02569
0.14646	0.11567	0.12382	0.22586	0.07898	0.09507
0.88121	0.11746	0.67436	0.01726	0.06984	0.0582
0.131	0.11116	0.02923	0.05937	0.08601	0.04231
0.1965	0.65722	0.19552	0.22461	0.05924	0.07415
0.2297	0.85402	0.61826	0.13174	0.07473	0.09263
0.08387	0.2386	0.61301	0.08774	0.07884	0.06712
0.06309	0.07537	0.1602	0.00397	0.16517	0.04399
0.09919	0.06716	0.20349	0.05834	0.11675	0.09939
0.83881	0.11107	0.19281	0.11509	0.04865	0.10672
0.09273	0.29644	0.10309	0.09461	0.05733	0.09829
0.46315	0.131	0.13695	0.0609	0.02224	0.15166
0.14533	0.131	0.0311	0.06923	0.04853	0.0649
0.15904	0.51157	0.1962	0.07441	0.00781	0.06114
0.0963	0.10329	0.02248	0.00678	0.08376	0.06321
0.52005	0.15615	0.00897	0.06416	0.05194	0.82228
0.09075	0.18094	0.02606	0.07794	0.04503	0.06887
0.15644	0.20037	0.18666	0.05689	0.02523	0.05944
0.07133	0.53303	0.15557	0.06461	0.02302	0.08179
0.10661	0.2676	0.16169	0.06173	0.18364	0.03642
0.16507	0.43939	0.14675	0.03943	0.01752	0.14732
0.09302	0.05461	0.06627	0.06004	0.0957	0.1431
0.60388	0.32814	0.4842	0.00128	0.05735	0.27496
0.13252	0.18526	0.64842	0.09519	0.07587	0.17724
0.08371	0.1385	0.2671	0.09239	0.01662	0.05113
0.08741	0.05043	0.15189	0.02858	0.03941	0.03378
0.38193	0.17663	0.04105	0.00917	0.06853	0.1958
0.1019	0.16071	0.23616	0.06963	0.09089	0.08506
0.02993	0.06375	0.01652	0.02475	0.06382	0.06558
0.05346	0.05553	0.01425	0.03148	0.13092	0.51884
0.15089	0.5745	0.22133	0.06247	0.09311	0.09166
0.10622	0.07424	0.19089	0.06884	0.09916	0.0533
0.06758	0.05346	0.02692	0.09189	0.04745	0.06405
0.13987	0.12278	0.23323	0.02211	0.01509	0.16995
0.01764	0.17206	0.06623	0.11447	0.04813	0.05525
0.07299	0.917	0.21413	0.16169	0.07701	0.12817
0.08739	0.19269	0.23675	0.05868	0.00903	0.08167
0.0677	0.27013	0.10506	0.11169	0.15771	0.06352
0.04823	0.18414	0.09431	0.38755	0.28233	0.13509
0.40942	0.35273	0.05908	0.01832	0.06325	0.20946
0.44268	0.78872	0.13784	0.07428	0.04226	0.07243
0.01992	0.10116	0.13841	0.056	0.10833	0.16043
0.01652	0.06808	0.07629	0.00957	0.10482	0.07321
0.21901	0.09153	0.13509	0.07314	0.03674	0.07787
0.05944	0.21525	0.01691	0.0484	0.30411	0.03262
0.06578	0.07	0.10702	0.04704	0.13681	0.11066
0.02403	0.06953	0.17088	0.15319	0.07732	0.14231
0.01785	0.03212	0.06726	0.0605	0.02037	0.17479
0.08708	0.21619	0.12512	0.07576	0.06903	0.14805
0.18127	0.0584	0.1068	0.08633	0.04349	0.15049
0.03296	0.21367	0.09383	0.35854	0.12368	0.11968
0.11152	0.095	0.07125	0.07416	0.09824	0.13665
0.11805	0.04808	0.1296	0.07233	0.0607	0.12685
0.10342	0.06346	0.13664	0.06759	0.06769	0.02575
0.07502	0.18981	0.07069	0.06552	0.06181	0.11343
0.12035	0.18549	0.10076	0.20955	0.09263	0.10501
0.10024	0.11625	0.04924	0.06643	0.04414	0.35561
0.08711	0.10017	0.13213	0.08783	0.04849	0.05735
0.14315	0.05086	0.08534	0.11692	0.1693	0.04945
0.1376	0.06227	0.03444	0.04173	0.03156	0.09209
0.0925	0.08777	0.05994	0.0507	0.10434	0.12834
0.06749	0.12275	0.23381	0.05716	0.1038	0.39037
0.08247	0.08416	0.04968	0.41232	0.07883	0.09305
0.12567	0.2028	0.07012	0.09262	0.12161	0.07536
0.08571	0.13232	0.10359	0.07059	0.08764	0.222
0.13552	0.06681	0.03483	0.10369	0.16067	0.07927
0.17661	0.07368	0.08414	0.08062	0.13063	0.1336
0.03907	0.13819	0.14172	0.05732	0.05332	0.04674
0.14051	0.11447	0.07358	0.06531	0.10107	0.08631
0.14192	0.08332	0.05996	0.65512	0.09396	0.03661
0.08531	0.05096	0.09388	0.03204	0.11052	0.46352
0.16233	0.28362	0.13682	0.09217	0.09295	0.07286
0.08202	0.05186	0.12155	0.0476	0.07236	0.101
0.0296	0.06548	0.05208	0.26171	0.09309	0.08411
0.09292	0.10663	0.19441	0.0662	0.13223	0.04404
0.12518	0.04846	0.05725	0.1265	0.09017	0.10885
0.10953	0.1457	0.12753	0.0776	0.08671	0.15453
0.03855	0.16743	0.02159	0.06357	0.10656	0.08502
0.06759	0.06601	0.07679	0.22016	0.16322	0.13611
0.12167	0.16309	0.07872	0.05872	0.11689	0.34095
0.10999	0.18474	0.0146	0.13516	0.0959	0.02065
0.1155	0.09231	0.0386	0.0569	0.02947	0.05586
0.13047	0.14508	0.19964	0.06278	0.04501	0.08798
0.04852	0.14144	0.10908	0.05591	0.07297	0.07859
0.17462	0.04655	0.0935	0.0309	0.04172	0.04623
0.08749	0.17824	0.08347	0.06911	0.18615	0.05556
0.07336	0.13513	0.11691	0.05936	0.08864	0.1147
0.0427	0.14529	0.04178	0.05336	0.05028	0.07313
0.04597	0.1319	0.03292	0.10889	0.04596	0.08318
0.15059	0.13101	0.10054	0.11769	0.09064	0.19551
0.22251	0.07584	0.03461	0.14733	0.05454	0.00973
0.39842	0.03664	0.06058	0.04411	0.08764	0.13969
0.04689	0.03525	0.08844	0.07162	0.0655	0.14296
0.04982	0.0697	0.07315	0.02648	0.03079	0.09359
0.0511	0.07611	0.21474	0.39344	0.12297	0.0502
0.05045	0.18053	0.11836	0.02811	0.15533	0.06158
0.08034	0.12211	0.05084	0.0669	0.07142	0
0.03758	0.22787	0.12815	0.04796	0.05466	0.04948
0.06299	0.04341	0.04237	0.09375	0.08592	0.0102
0.17042	0.03545	0.18291	0.08049	0.15464	0.06834
0.10079	0.05787	0.13018	0.19636	0.08491	0.40924
0.11067	0.11493	0.10628	0.03318	0.0637	0.07694
0.05045	0.13897	0.10976	0.07298	0.04732	0.10157
0.04056	0.03785	0.06792	0.09777	0.05255	0.02111
0.13745	0.07626	0.06333	0.14525	0.05861	0.13337
0.04412	0.04105	0.1414	0.07531	0.07821	0.106
0.02979	0.10052	0.13547	0.02066	0.06377	0.10159
0.11797	0.09334	0.07622	0.06608	0.10649	0.06551
0.06148	0.04318	0.27706	0.05731	0.0624	0.05312
0.08761	0.04846	0.14669	0.06298	0.0666	0.11369
0.10656	0.0614	0.14083	0.05076	0.07275	0.07757
0.02554	0.13647	0.03915	0.1187	0.06684	0.16185
0.06929	0.05854	0.15133	0.06376	0.47565	0.13813
0.08348	0.08543	0.0763	0.12661	0.12789	0.06358
0.12619	0.0559	0.21487	0.23394	0.04421	0.10806
0.1163	0.07596	0.09858	0.05026	0.06031	0.07863
0.04264	0.04326	0.10174	0.09249	0.02581	0.07565
0.06304	0.05944	0.09498	0.03888	0.05865	0.04721
0.08267	0.03427	0.02429	0.04869	0.06441	0.05404
0.07342	0.06558	0.07148	0.06162	0.04134	0.03873
0.02882	0.09263	0.07767	0.05779	0.04858	0.06257
0.28292	0.03835	0.11509	0.05891	0.05526	0.12215
0.08701	0.06727	0.10242	0.3275	0.05741	0.05041
0.22925	0.01974	0.06061	0.06213	0.03498	0.02489
0.05802	0.02495	0.21715	0.04905	0.15414	0.05959
0.07763	0.04951	0.11406	0.08259	0.07265	0.06365
0.09378	0.04666	0.07776	0.07087	0.08491	0.11502
0.11124	0.17183	0.19474	0.10855	0.06649	0.05913
0.18678	0.15672	0.13998	0.11035	0.09997	0.01044
0.07583	0.06399	0.07356	0.06556	0.10508	0.04128
0.05542	0.0471	0.15173	0.09497	0.08054	0.04211
0.03711	0.02521	0.07338	0.18524	0.08447	0.06694
0.08899	0.06192	0.07264	0.03743	0.05558	0.12596
0.05467	0.10462	0.14384	0.0589	0.08437	0.02718
0.08981	0.10802	0.11901	0.11403	0.17249	0.13418
0.04352	0.21772	0.06149	0.0525	0.0782	0.12237
0.11548	0.11431	0.08683	0.06878	0.47685	0.04529
0.05274	0.06263	0.05149	0.18824	0.04506	0.13704
0.08013	0.09952	0.05503	0.0258	0.08104	0.09937
0.07925	0.07459	0.11107	0.15203	0.19398	0.03175
0.21061	0.13594	0.16928	0.03289	0.03761	0.09832
0.01543	0.08825	0.09467	0.08954	0.09392	0.13067
0.16558	0.14553	0.05744	0.10775	0.12348	0.05192
0.07087	0.10654	0.00336	0.0564	0.03821	0.05446
0.26891	0.06511	0.17224	0.62778	0.04183	0.05949
0.13372	0.07589	0.00183	0.11154	0.07684	0.05423
0.09363	0.06202	0.12933	0.8909	0.11094	0.06839
0.03787	0.10721	0.00305	0.08913	0.08447	0.06959
0.12615	0.13594	0.14202	0.18547	0.11926	0.04624
0.07048	0.10962	0.04565	0.06495	0.09779	0.09598
0.32964	0.0655	0.06082	0.08691	0.01054	0.55963
0.06472	0.17036	0.09663	0.11582	0.15148	0.08933
0.1162	0.06307	0.10317	0.33034	0.0599	0.07619
0.11311	0.14195	0.19719	0.05993	0.08747	0.10353
0.05214	0.05531	0.01488	0.06058	0.04847	0.04475
0.13689	0.07099	0.08114	0.10315	0.04538	0.23587
0.09995	0.03053	0.20541	0.09336	0.08726	0.06537
0.1095	0.04848	0.09691	0.07635	0.10785	0.07721
0.10802	0.08695	0.04043	0.12022	0.06898	0.04343
0.07903	0.14112	0.07656	0.14306	0.19958	0.05589
0.15806	0.15838	0.09802	0.08861	0.06939	0.02731
0.10667	0.10853	0.19151	0.06684	0.10476	0.04716
0.05719	0.04644	0.24756	0.06013	0.10445	0.05005
0.03709	0.01643	0.16653	0.02841	0.07366	0.13603
0.0933	0.03575	0.1641	0.04487	0.06316	0.11783
0.04421	0.14155	0.0424	0.03915	0.06106	0.07684
0.0551	0.05703	0.09946	0.06276	0.06395	0.09166
0.03471	0.04919	0.08035	0.05213	0.03719	0.03549
0.11011	0.0488	0.04238	0.09023	0.07472	0.05629
0.13927	0.02862	0.16546	0.1679	0.04105	0.03573
0.22011	0.06502	0.04163	0.05629	0.05613	0.03346
0.38219	0.09821	0.05209	0.16462	0.04722	0.09707
0.1205	0.11475	0.08106	0.027	0.06113	0.06
0.13391	0.05468	0.06334	0.04872	0.04467	0.26894
0.17679	0.07515	0.07818	0.15334	0.04433	0.04438
0.10168	0.0221	0.09374	0.07752	0.04592	0.03638
0.07883	0.06308	0.0575	0.01951	0.24105	0.03849
0.1353	0.14385	0.16019	0.07445	0.0472	0.06315
0.06596	0.19424	0.07587	0.13415	0.10349	0.05385
0.14127	0.06541	0.0439	0.04326	0.1229	0.07836
0.07127	0.09626	0.06544	0.12266	0.20124	0.05611
0.03858	0.20678	0.05145	0.0859	0.02354	0.06628
0.14443	0.12117	0.03352	0.20868	0.08334	0.02239
0.06926	0.03931	0.11436	0.11657	0.04058	0.16501
0.11943	0.09238	0.06091	0.13369	0.05919	0.06294
0.12998	0.03263	0.07586	0.03162	0.11312	0.09817
0.04593	0.25462	0.1869	0.04944	0.02363	0.0277
0.0783	0.08386	0.06026	0.11345	0.04621	0.06941
0.06201	0.38854	0.05972	0.0836	0.0357	0.21911
0.06855	0.12032	0.13808	0.06795	0.09502	0.11815
0.07595	0.09858	0.00939	0.07942	0.06867	0.06534
0.3275	0.10674	0.08537	0.06609	0.0694	0.0305
0.09058	0.07643	0.0692	0.7205	0.09698	0.05065
0.09561	0.0774	0.25352	0.10175	0.03525	0.09408
0.04404	0.02808	0.07177	0.08768	0.1072	0.03199
0.19163	0.07669	0.08022	0.07998	0.03622	0.07151
0.03493	0.1672	0.06902	0.09755	0.05656	0.12046
0.08577	0.09558	0.07627	0.15741	0.44067	0.02552
0.17387	0.17273	0.10194	0.10868	0.1389	0.18308
0.16405	0.14513	0.08911	0.04325	0.03716	0.08145
0.04611	0.07077	0.18789	0.1064	0.08739	0.06816
0.37829	0.051	0.06593	0.07193	0.01635	0.10008
0.07425	0.09263	0.13562	0.05787	0.14184	0.01497
0.032	0.02401	0.08835	0.05698	0.13111	0.09187
0.15727	0.1261	0.05455	0.07772	0.18464	0.06535
0.09752	0.11198	0.0721	0.16379	0.06381	0.15907
0.16493	0.08956	0.08821	0.01693	0.07893	0.08041
0.01087	0.11237	0.5895	0.07167	0.04452	0.05699
0.17673	0.04381	0.19407	0.04604	0.09724	0.05567
0.0655	0.15848	0.06053	0.10772	0.8909	0.04223
0.0576	0.11874	0.05665	0.24561	0.04434	0.02564
0.0927	0.12109	0.08609	0.02704	0.08098	0.10272
0.20713	0.06023	0.15326	0.1304	0.1195	0.09927
0.131	0.20998	0.12868	0.02937	0.13379	0.09339
0.012	0.16621	0.17506	0.04801	0.11426	0.03693
0.14578	0.04676	0.14637	0.01409	0.06823	0.06667
0.16745	0.06414	0.06282	0.22756	0.06265	0.03702
0.00667	0.16948	0.07136	0.02158	0.09051	0.03924
0.0504	0.1154	0.05962	0.0482	0.16578	0.1051
0.05836	0.52625	0.06085	0.24842	0.0808	0.1168
0.0493	0.09076	0.1412	0.19396	0.08532	0.04611
0.00462	0.0462	0.08859	0.06093	0.05694	0.11562
0.11072	0.14535	0.09237	0.02634	0.06072	0.03461
0.05901	0.06564	0.06142	0.12174	0.24113	0.20982
0.05977	0.07202	0.15132	0.1661	0.0903	0.14772
0.08278	0.10965	0.13642	0.06359	0.04544	0.06515
0.11467	0.05697	0.07251	0.02043	0.15867	0.04416
0.06224	0.06258	0.04458	0.16057	0.0713	0.13522
0.04902	0.18136	0.01648	0.69627	0.03323	0.08912
0.09199	0.36429	0.06705	0.08429	0.23524	0.0684
0.22228	0.06086	0.08198	0.05394	0.11018	0.08085
0.04929	0.04712	0.04578	0.03138	0.13607	0.07916
0.08411	0.09021	0.1207	0.06768	0.06585	0.03071
0.13636	0.10001	0.09652	0.17712	0.07561	0.08127
0.169	0.15608	0.05468	0.1005	0.10211	0.09253
0.06306	0.14323	0.10345	0.10466	0.03382	0.1457
0.06236	0.0725	0.02362	0.15402	0.07914	0.04981
0.10971	0.1073	0.04973	0.15568	0.31215	0.06755
0.06317	0.12876	0.10191	0.26683	0.12405	0.08137
0.1123	0.1	0.10082	0.14309	0.09221	0.15355
0.18404	0.08157	0.11258	0.13171	0.02552	0.0468
0.06848	0.22917	0.08891	0.04741	0.04365	0.0867
0.0387	0.11393	0.10525	0.05695	0.03806	0.04395
0.08879	0.20769	0.15216	0.11429	0.03266	0.05691
0.13342	0.07858	0.14504	0.03256	0.04091	0.1207
0.14646	0.09747	0.04632	0.05993	0.10903	0.07038
0.04772	0.07092	0.07107	0.03833	0.06162	0.04037
0.03989	0.51157	0.17543	0.07969	0.02643	0.11284
0.04048	0.10355	0.19543	0.1158	0.08082	0.04578
0.0466	0.09883	0.11063	0.08131	0.04258	0.04228
0.03981	0.13132	0.06527	0.11495	0.06355	0.09683
0.26717	0.05788	0.09014	0.36025	0.0879	0.06485
0.09304	0.08472	0.13703	0.27075	0.09779	0.02092
0.12355	0.06631	0.10798	0.05338	0.04496	0.09712
0.06079	0.08783	0.05929	0.01734	0.0738	0.1281
0.09904	0.19349	0.06563	0.03398	0.08413	0.09707
0.14217	0.05151	0.07449	0.12825	0.06288	0.13516
0.07069	0.13537	0.09893	0.06108	0.07034	0.37581
0.05728	0.10651	0.09265	0.03311	0.05776	0.07011
0.06414	0.1108	0.05746	0.01786	0.0854	0.10526
0.14197	0.06949	0.12322	0.06522	0.03635	0.05643
0.06255	0.02619	0.1261	0.03929	0.12529	0.09015
0.14905	0.0981	0.13359	0.06251	0.08881	0.11567
0.46315	0.0441	0.11855	0.06115	0.03043	0.12051
0.17962	0.0395	0.11069	0.07635	0.05787	0.07259
0.08397	0.08635	0.06281	0.14133	0.0735	0.03319
0.09845	0.05444	0.07681	0.11618	0.05435	0.12402
0.06964	0.0788	0.0726	0.04416	0.04283	0.04996
0.09662	0.06638	0.07418	0.06611	0.02262	0.10991
0.0775	0.22154	0.09068	0.15077	0.02898	0.09419
0.05852	0.29272	0.0538	0.12775	0.09143	0.04685
0.08306	0.09912	0.08579	0.19028	0.06459	0.15511
0.04199	0.25572	0.1106	0.04518	0.0278	0.12265
0.05095	0.05619	0.25869	0.05952	0.12991	0.08569
0.18201	0.06326	0.10738	0.0802	0.08605	0.0606
0.09055	0.0655	0.13175	0.06507	0.49132	0.0664
0.0727	0.09373	0.1028	0.11914	0.06448	0.02454
0.26474	0.19413	0.06811	0.06354	0.04424	0.07973
0.05972	0.10262	0.20959	0.11407	0.07552	0.06348
0.06025	0.04972	0.114	0.07592	0.12417	0.09168
0.03115	0.06826	0.06244	0.03456	0.11316	0.14635
0.07456	0.06388	0.08604	0.02257	0.06644	0.04993
0.12884	0.26187	0.09152	0.23414	0.05085	0.07084
0.05146	0.08514	0.17473	0.04438	0.0174	0.0476
0.05479	0.07843	0.12568	0.04525	0.07286	0.09217
0.08865	0.38908	0.11649	0.00483	0.0706	0.12802
0.11233	0.13771	0.14348	0.03114	0.02849	0.07859
0.08634	0.16472	0.08131	0.12473	0.13243	0.05632
0.12674	0.12683	0.22662	0.06552	0.12916	0.05885
0.21263	0.05588	0.09676	0.06913	0.07245	0.05616
0.0455	0.14617	0.11382	0.04387	0.11045	0.07943
0.0988	0.06289	0.04195	0.06782	0.07545	0.06642
0.04144	0.08435	0.1163	0.0328	0.21202	0.09164
0.09964	0.12991	0.12313	0.02545	0.05519	0.03951
0.09217	0.09947	0.19297	0.08121	0.10121	0.05203
0.02565	0.04671	0.12298	0.16157	0.03488	0.41653
0.04797	0.05088	0.04671	0.02297	0.04088	0.08154
0.08355	0.09047	0.28612	0.09129	0.05236	0.13909
0.04721	0.07729	0.09759	0.1453	0.09618	0.06284
0.07165	0.49863	0.03424	0.04815	0.08782	0.37884
0.09465	0.0629	0.10477	0.12297	0.01745	0.09922
0.17297	0.26405	0.15271	0.05815	0.1276	0.09942
0.08301	0.06959	0.04824	0.28568	0.08847	0.02766
0.083	0.1965	0.02626	0.06317	0.10962	0.10374
0.03604	0.05639	0.07648	0.10519	0.07883	0.08917
0.03003	0.06352	0.18452	0.14083	0.07587	0.07127
0.11462	0.06046	0.1438	0.06833	0.00873	0.13257
0.08903	0.06275	0.11544	0.11297	0.10052	0.03084
0.12156	0.13806	0.22071	0.03337	0.02105	0.10465
0.08065	0.08144	0.11074	0.08827	0.04974	0.01002
0.06617	0.07912	0.36574	0.07157	0.02562	0.03713
0.07097	0.04271	0.15617	0.03304	0.05131	0.12154
0.13698	0.1965	0.06639	0.07301	0.20115	0.14963
0.24785	0.04725	0.12262	0.2325	0.11458	0.23035
0.028	0.0665	0.14547	0.03858	0.05575	0.16782
0.03891	0.04082	0.07543	0.26543	0.04137	0.04486
0.04908	0.08864	0.11079	0.11694	0.1348	0.07744
0.07497	0.12834	0.04142	0.09597	0.1089	0.14642
0.07779	0.03899	0.11248	0.07222	0.03426	0.06605
0.08704	0.13826	0.27464	0.21254	0.07194	0.35457
0.04481	0.23341	0.02264	0.14775	0.05585	0.18586
0.10116	0.12841	0.07183	0.04103	0.09288	0.0559
0.10748	0.14696	0.13038	0.1515	0.1304	0.11484
0.07547	0.08766	0.01622	0.07273	0.04464	0.18541
0.08126	0.0505	0.21204	0.1065	0.06012	0.08135
0.05668	0.20069	0.01273	0.20394	0.03403	0.03339
0.07864	0.08955	0.0098	0.09818	0.10664	0.06958
0.09472	0.04936	0.02264	0.18108	0.04727	0.0985
0.07344	0.02182	0.24758	0.11883	0.09237	0.05418
0.06008	0.04688	0.53148	0.15297	0.07586	0.16279
0.07326	0.07014	0.019	0.20895	0.0967	0.07672
0.0983	0.31397	0.03829	0.09939	0.04895	0.09915
0.09172	0.08515	0.09648	0.10427	0.02391	0.19498
0.09662	0.22409	0.18388	0.04992	0.04817	0.03516
0.03657	0.03845	0.07783	0.08117	0.04441	0.15455
0.28335	0.18679	0.07274	0.09442	0.07926	0.04214
0.08322	0.16166	0.14259	0.09201	0.06319	0.09417
0.06599	0.06197	0.07979	0.10371	0.11497	0.22528
0.05693	0.54013	0.00253	0.20215	0.21601	0.04474
0.12858	0.09201	0.15954	0.11931	0.09666	0.07251
0.04431	0.02575	0.06255	0.14525	0.04535	0.15264
0.05118	0.19788	0.3843	0.07954	0.04447	0.038
0.04167	0.19974	0.13982	0.15323	0.05681	0.13708
0.06443	0.03912	0.04092	0.08192	0.15864	0.12302
0.19341	0.09429	0.04758	0.12026	0.04415	0.16584
0.1257	0.01799	0.08953	0.14054	0.08018	0.06713
0.10249	0.04479	0.09435	0.08438	0.15196	0.14361
0.04512	0.16276	0.04913	0.17954	0.08217	0.06415
0.22994	0.04746	0.11696	0.19787	0.01957	0.1765
0.09764	0.02173	0.05716	0.02431	0.09966	0.04363
0.09981	0.07682	0.15465	0.09642	0.0562	0.05306
0.08591	0.08062	0.1191	0.0433	0.20687	0.01501
0.18382	0.08453	0.08169	0.17757	0.09259	0.08636
0.06201	0.15062	0.0511	0.11332	0.11714	0.08562
0.05809	0.17087	0.04426	0.1313	0.09412	0.07234
0.10281	0.10652	0.19272	0.06667	0.17364	0.08037
0.07678	0.06032	0.12428	0.11091	0.14131	0.10891
0.11697	0.06513	0.05295	0.04736	0.06431	0.20944
0.16624	0.18939	0.09263	0.05401	0.07074	0.4527
0.05398	0.04174	0.31099	0.13892	0.05025	0.27893
0.03147	0.05795	0.04118	0.03073	0.06382	0.05369
0.07195	0.05496	0.05084	0.07657	0.08165	0.07586
0.1266	0.01626	0.07655	0.02736	0.18073	0.13972
0.06682	0.0118	0.09411	0.02596	0.04225	0.20942
0.04022	0.10138	0.08341	0.18253	0.16379	0.15642
0.04733	0.14002	0.04371	0.05342	0.05355	0.11439
0.54268	0.12503	0.07559	0.02988	0.36929	0.10416
0.06811	0.05606	0.05691	0.03556	0.09314	0.14546
0.04625	0.09212	0.05353	0.04039	0.04526	0.06262
0.04546	0.20957	0.06602	0.05555	0.10788	0.18411
0.16749	0.66797	0.06683	0.09523	0.05172	0.07842
0.09042	0.08739	0.05772	0.08052	0.08107	0.10587
0.06387	0.03455	0.15804	0.0255	0.09439	0.02066
0.0811	0.10871	0.05174	0.02826	0.21486	0.1413
0.0737	0.07251	0.11742	0.0523	0.06726	0.18624
0.07551	0.02096	0.08119	0.02002	0.05841	0.36106
0.01763	0.0169	0.06675	0.12135	0.09911	0.18711
0.08646	0.30651	0.05035	0.08661	0.14483	0.0396
0.05138	0.10541	0.07848	0.05888	0.06954	0.02853
0.08097	0.08049	0.23073	0.14852	0.1878	0.06581
0.06309	0.06769	0.08911	0.2008	0.0801	0.06501
0.05863	0.02385	0.07513	0.03645	0.04197	0.11884
0.0502	0.08032	0.07795	0.16523	0.06609	0.05816
0.50983	0.1219	0.03205	0.10542	0.06899	0.10156
0.04512	0.0291	0.73231	0.06662	0.11605	0.14598
0.06327	0.11939	0.04888	0.08724	0.10038	0.13543
0.08878	0.14792	0.07092	0.02176	0.0276	0.01918
0.10457	0.06443	0.06428	0.15356	0.13936	0.19089
0.09821	0.06072	0.06913	0.04283	0.06431	0.13882
0.07531	0.05762	0.06797	0.06502	0.04709	0.17104
0.03905	0.16542	0.06329	0.08038	0.05111	0.18616
0.10503	0.19712	0.19318	0.1814	0.1047	0.06555
0.15482	0.16931	0.06157	0.20754	0.06581	0.04251
0.07131	0.06454	0.07043	0.02479	0.05975	0.14317
0.05768	0.09477	0.02467	0.12707	0.12136	0.08456
0.06605	0.09822	0.0749	0.13503	0.07098	0.10962
0.14131	0.16502	0.07956	0.14665	0.06949	0.09897
0.12747	0.05939	0.09679	0.11207	0.10718	0.1366
0.08062	0.09051	0.05441	0.07529	0.048	0.02652
0.06016	0.14038	0.08899	0.08263	0.12001	0.05954
0.05712	0.04765	0.06754	0.08638	0.06895	0.07813
0.03435	0.07539	0.07289	0.14836	0.06702	0.09238
0.14361	0.07821	0.10018	0.08903	0.05509	0.08116
0.0963	0.05039	0.09576	0.0963	0.03052	0.12344
0.05098	0.11613	0.19872	0.16452	0.06965	0.07984
0.26717	0.11639	0.07034	0.21582	0.12732	0.04256
0.1094	0.08115	0.16139	0.13385	0.12278	0.04976
0.12748	0.04119	0.12049	0.09522	0.01942	0.07745
0.05851	0.29017	0.10585	0.09459	0.03371	0.1201
0.26754	0.0816	0.04674	0.08021	0.02509	0.03988
0.10461	0.0776	0.07111	0.08379	0.0183	0.05032
0.12811	0.19049	0.09945	0.11867	0.02031	0.07681
0.16311	0.07247	0.14327	0.43498	0.10322	0.08878
0.03661	0.05693	0.06842	0.26937	0.07802	0.08125
0.0979	0.0456	0.1315	0.07593	0.03159	0.05554
0.03015	0.11118	0.08176	0.08037	0.03689	0.15461
0.07395	0.14949	0.1342	0.23068	0.03019	0.12177
0.14398	0.06582	0.08835	0.08475	0.12392	0.10567
0.1876	0.02012	0.07497	0.29945	0.03263	0.11121
0.12683	0.13374	0.08372	0.18268	0.03975	0.05132
0.06034	0.05324	0.08439	0.09444	0.04298	0.20759
0.06412	0.03505	0.05103	0.13375	0.05835	0.09083
0.06529	0.0423	0.05204	0.05277	0.03059	0.08172
0.19367	0.05529	0.0734	0.19873	0.06563	0.06742
0.07739	0.04363	0.08818	0.2426	0.08115	0.06105
0.05499	0.1873	0.10864	0.13158	0.06794	0.05835
0.07335	0.10004	0.15266	0.22959	0.29348	0.09614
0.05417	0.0462	0.04756	0.05799	0.12865	0.06086
0.02472	0.03767	0.03089	0.06201	0.07453	0.13483
0.0673	0.02909	0.09911	0.03256	0.10599	0.11151
0.16458	0.0939	0.06398	0.06505	0.06119	0.06591
0.25985	0.05642	0.13165	0.03894	0.05258	0.03666
0.07834	0.12353	0.0878	0.07041	0.04509	0.13293
0.06805	0.06591	0.06433	0.09784	0.06989	0.13666
0.05061	0.02979	0.15918	0.1971	0.07774	0.13995
0.0598	0.05233	0.59313	0.16679	0.07563	0.1146
0.23551	0.06163	0.08578	0.11452	0.07972	0.11032
0.23748	0.0877	0.14902	0.04951	0.02149	0.14685
0.00718	0.07509	0.04621	0.09451	0.1165	0.12474
0.10093	0.05726	0.13472	0.09509	0.12407	0.06553
0.05307	0.07055	0.28232	0.05065	0.13556	0.19899
0.05412	0.0276	0.06484	0.07356	0.18255	0.15875
0.06768	0.06047	0.03837	0.05468	0.01794	0.05891
0.16324	0.06666	0.0244	0.04882	0.12365	0.03637
0.03411	0.09141	0.06896	0.18596	0.00042	0.13124
0.02675	0.07043	0.05833	0.14402	0.09039	0.06109
0.04371	0.08473	0.05622	0.03652	0.0655	0.13332
0.07545	0.03078	0.09563	0.08222	0.048	0.07628
0.15392	0.10491	0.11023	0.05352	0.19177	0.07779
0.12255	0.04662	0.04484	0.15857	0.17321	0.02633
0.07463	0.12291	0.13089	0.07831	0.07866	0.1232
0.22547	0.06387	0.07861	0.10294	0.06419	0.04699
0.05061	0.06323	0.20915	0.09467	0.09732	0.03853
0.10268	0.08352	0.09239	0.07254	0.0981	0.09398
0.06102	0.07229	0.13752	0.11041	0.0971	0.11087
0.05289	0.12285	0.07628	0.05954	0.08119	0.28555
0.17958	0.05873	0.19875	0.03225	0.17245	0.15273
0.04573	0.07883	0.05701	0.06278	0.12228	0.05822
0.07349	0.08565	0.20002	0.08712	0.11081	0.08394
0.02648	0.04203	0.07395	0.13021	0.12726	0.03826
0.05531	0.04296	0.13717	0.05593	0.05153	0.09224
0.10017	0.02271	0.12022	0.13901	0.26973	0.06823
0.04729	0.07406	0.11787	0.09816	0.18698	0.06921
0.06731	0.04181	0.15777	0.10449	0.0895	0.09458
0.07212	0.11358	0.07645	0.18791	0.08203	0.07403
0.05454	0.05923	0.05555	0.05457	0.27258	0.10569
0.11597	0.0335	0.02699	0.19645	0.2492	0.11053
0.04972	0.12337	0.06967	0.12269	0.09981	0.08509
0.08732	0.1299	0.01659	0.20841	0.12508	0.12551
0.09932	0.06057	0.58849	0.12537	0.06993	0.04572
0.07048	0.07483	0.0329	0.06226	0.09194	0.08194
0.14831	0.25187	0.07473	0.14835	0.12588	0.22673
0.0912	0.07387	0.13585	0.04645	0.04569	0.00756
0.1212	0.11606	0.15652	0.07154	0.32205	0.11168
0.30751	0.1353	0.07512	0.18659	0.06695	0.07076
0.06039	0.04658	0.07685	0.2071	0.11067	0.03783
0.06051	0.09644	0.0896	0.06436	0.10728	0.08962
0.08918	0.01964	0.0173	0.12715	0.15004	0.11746
0.05385	0.06363	0.06149	0.20491	0.07752	0.08076
0.01539	0.04553	0.09543	0.07541	0.01216	0.02845
0.07299	0.05132	0.05524	0.07772	0.11483	0.06902
0.12148	0.03645	0.0813	0.04076	0.06136	0.21413
0.08716	0.04188	0.05492	0.04229	0.14687	0.09421
0.10746	0.25809	0.06837	0.26892	0.07235	0.07427
0.11931	0.07605	0.02967	0.09359	0.15853	0.10504
0.02841	0.04726	0.12202	0.10607	0.16466	0.18951
0.0322	0.05146	0.07151	0.20259	0.03104	0.10632
0.11435	0.09408	0.06326	0.06115	0.05224	0.02147
0.09109	0.0712	0.06901	0.13219	0.09082	0.06887
0.04115	0.0329	0.09025	0.25151	0.0733	0.09538
0.07627	0.04599	0.17416	0.1101	0.09549	0.04565
0.08841	0.04105	0.04789	0.08861	0.13639	0.07687
0.02709	0.1268	0.08304	0.04257	0.26728	0.08994
0.04072	0.03409	0.22178	0.11985	0.35006	0.0252
0.07169	0.28521	0.08419	0.10713	0.11505	0.01819
0.19887	0.12338	0.13498	0.06682	0.09342	0.05178
0.07764	0.11275	0.10028	0.11685	0.08608	0.1236
0.06674	0.08915	0.56814	0.11476	0.09733	0.09532
0.22034	0.12513	0.05481	0.0448	0.06319	0.34926
0.05994	0.05243	0.12186	0.07879	0.07062	0.10688
0.01105	0.11426	0.13268	0.70335	0.08996	0.19196
0.09861	0.07166	0.14646	0.08079	0.15456	0.05753
0.05731	0.0492	0.11156	0.08094	0.08873	0.06233
0.22121	0.07802	0.0539	0.13114	0.13012	0.05396
0.25589	0.05483	0.02521	0.1163	0.12866	0.02885
0.02062	0.15626	0.08949	0.10531	0.20949	0.04315
0.16817	0.03932	0.07299	0.08843	0.18004	0.12245
0.02567	0.08058	0.10298	0.0988	0.17689	0.09537
0.11941	0.08038	0.11717	0.15813	0.09732	0.06937
0.07	0.0743	0.0804	0.06363	0.0945	0.23179
0.01888	0.0211	0.07622	0.05675	0.06764	0.06814
0.04441	0.08943	0.10501	0.09138	0.0466	0.07987
0.04577	0.0655	0.10981	0.04424	0.08053	0.1009
0.09424	0.0655	0.0767	0.0837	0.13167	0.13795
0.0552	0.08019	0.15941	0.07213	0.15235	0.17077
0.03396	0.05026	0.12541	0.09192	0.94465	0.05504
0.02165	0.0481	0.16426	0.09696	0.25752	0.0963
0.01023	0.06622	0.09553	0.106	0.09569	0.08871
0.08034	0.06161	0.08378	0.07919	0.13115	0.02178
0.03016	0.09455	0.07867	0.12762	0.06573	0.03278
0.10421	0.04082	0.31628	0.07164	0.10454	0.03757
0.08531	0.03527	0.05402	0.14171	0.23233	0.12298
0.1128	0.04832	0.05479	0.0655	0.07839	0.07983
0.108	0.06615	0.07298	0.05839	0.0454	0.09482
0.27229	0.08678	0.12739	0.031	0.11091	0.16819
0.12491	0.01518	0.05341	0.06991	0.47778	0.10272
0.1656	0.17915	0.10445	0.0326	0.10308	0.03861
0.01036	0.07775	0.08319	0.086	0.08535	0.08725
0.07458	0.08549	0.08015	0.0589	0.06571	0.05036
0.05114	0.1347	0.07653	0.16234	0.05107	0.09986
0.0973	0.02384	0.11403	0.25876	0.0329	0.13841
0.11725	0.04946	0.03006	0.07573	0.08398	0.09745
0.14301	0.08691	0.05139	0.09958	0.07589	0.16133
0.12111	0.06868	0.08765	0.0655	0.07758	0.13879
0.07002	0.18983	0.04693	0.02728	0.15959	0.08795
0.19042	0.06889	0.06705	0.05498	0.1414	0.03523
0.02894	0.11882	0.09512	0.1022	0.06999	0.11437
0.03457	0.02469	0.04731	0.07644	0.06027	0.11476
0.83881	0.09112	0.13881	0.0655	0.03105	0.14709
0.07732	0.06569	0.21181	0.02996	0.00654	0.07348
0.10687	0.08689	0.08426	0.09699	0.16071	0.07268
0.09064	0.04564	0.05283	0.12243	0.09402	0.06221
0.02416	0.08767	0.05796	0.27241	0.13729	0.08793
0.10478	0.04596	0.08466	0.10796	0.17379	0.07741
0.08568	0.04992	0.01635	0.078	0.10801	0.03351
0.10809	0.04556	0.04173	0.05152	0.09807	0.06734
0.10141	0.12724	0.06001	0.0367	0.15811	0.03539
0.04631	0.03714	0.05369	0.0225	0.14523	0.08878
0.09755	0.05498	0.074	0.04738	0.07082	0.16799
0.04729	0.11924	0.19285	0.11785	0.15263	0.21472
0.09514	0.04383	0.08037	0.07959	0.08326	0.08484
0.07198	0.13414	0.17767	0.03994	0.07001	0.0543
0.06571	0.07673	0.07884	0.11963	0.15955	0.08653
0.10767	0.08119	0.07015	0.08273	0.31607	0.10638
0.07989	0.09524	0.12637	0.04298	0.12663	0.11839
0.0935	0.03421	0.08694	0.02738	0.16548	0.10672
0.10222	0.05986	0.05486	0.03598	0.03052	0.0439
0.09647	0.06016	0.09457	0.07981	0.08765	0.04825
0.16923	0.09941	0.05447	0.07189	0.2646	0.04552
0.14031	0.06597	0.12597	0.12956	0.13814	0.12496
0.07348	0.04376	0.05641	0.03039	0.12826	0.03578
0.03425	0.15123	0.12038	0.09418	0.12379	0.14143
0.10409	0.14233	0.06945	0.12884	0.13911	0.22919
0.07016	0.07094	0.09698	0.03993	0.05239	0.05832
0.10557	0.05541	0.13508	0.10223	0.11726	0.09285
0.10631	0.04659	0.03792	0.06574	0.16137	0.08503
0.153	0.11066	0.12529	0.15135	0.09222	0.08844
0.13622	0.06617	0.14825	0.09071	0.09934	0.04316
0.12846	0.07193	0.05247	0.04255	0.07478	0.04677
0.11971	0.05495	0.06264	0.10373	0.042	0.01896
0.13103	0.14644	0.07646	0.07514	0.18408	0.10014
0.07873	0.08118	0.10128	0.10341	0.02497	0.10638
0.11221	0.02549	0.05977	0.07801	0.06984	0.0924
0.06361	0.03435	0.04707	0.05872	0.09431	0.02551
0.08767	0.23647	0.04021	0.07753	0.11882	0.0648
0.04936	0.05548	0.14374	0.18588	0.06543	0.1591
0.07818	0.0556	0.11363	0.09237	0.07265	0.08195
0.11202	0.02572	0.08631	0.08982	0.11427	0.12126
0.10053	0.03364	0.0792	0.01675	0.05137	0.18992
0.08279	0.06352	0.07715	0.10636	0.05829	0.05768
0.07721	0.10668	0.023	0.08798	0.06628	0.04528
0.0549	0.05249	0.11837	0.13297	0.18201	0.04564
0.12324	0.07693	0.10767	0.23616	0.67436	0.08412
0.02899	0.04466	0.01644	0.11166	0.2358	0.15635
0.07687	0.06053	0.04869	0.07632	0.08498	0.05191
0.06797	0.08547	0.097	0.07079	0.06086	0.03119
0.14401	0.04846	0.01706	0.12546	0.0735	0.04037
0.09317	0.02836	0.06129	0.05627	0.06933	0.01702
0.06587	0.04032	0.05754	0.07771	0.15361	0.0274
0.07012	0.03984	0.18007	0.24996	0.11964	0.05742
0.04427	0.02961	0.07111	0.06093	0.09042	0.03624
0.16935	0.04455	0.17343	0.03638	0.11573	0.04186
0.00011	0.08259	0.08539	0.11732	0.06873	0.03344
0.09741	0.10976	0.10134	0.17339	0.11527	0.03995
0.07747	0.14051	0.04128	0.05974	0.06075	0.18813
0.19564	0.05643	0.13457	0.1265	0.05269	0.0356
0.08172	0.06564	0.09869	0.06064	0.06483	0.04834
0.08821	0.0914	0.07304	0.01896	0.10227	0.03607
0.06659	0.14189	0.088	0.05551	0.12343	0.02964
0.0671	0.04972	0.08727	0.04991	0.11961	0.0323
0.06746	0.06241	0.05368	0.08711	0.07485	0.15347
0.05529	0.04782	0.09775	0.05227	0.03276	0.16501
0.10428	0.07124	0.07965	0.10894	0.08382	0.07546
0.08684	0.09832	0.08618	0.27453	0.63858	0.07238
0.23692	0.08365	0.14282	0.05087	0.0408	0.062
0.06552	0.11253	0.16648	0.18224	0.05911	0.19577
0.095	0.0391	0.17749	0.14883	0.09278	0.0724
0.09828	0.05042	0.14054	0.05955	0.12155	0.06878
0.10594	0.06886	0.1494	0.082	0.0829	0.03618
0.06568	0.05249	0.05856	0.08689	0.08261	0.04614
0.09995	0.12095	0.0847	0.09792	0.08062	0.04874
0.03919	0.05867	0.15329	0.09652	0.05596	0.06115
0.07165	0.04748	0.08537	0.06025	0.15305	0.07276
0.08074	0.06576	0.0784	0.06441	0.05892	0.09129
0.12969	0.06189	0.09058	0.03979	0.07734	0.09921
0.14976	0.03469	0.1246	0.07378	0.10256	0.11499
0.20585	0.06096	0.05595	0.13609	0.05375	0.02473
0.02933	0.07509	0.12849	0.09667	0.09697	0.01894
0.06042	0.05145	0.1335	0.06529	0.08199	0.19934
0.12143	0.05515	0.03915	0.01835	0.10507	0.08549
0.10551	0.04149	0.04976	0.06959	0.15585	0.05539
0.14533	0.1678	0.0747	0.11998	0.09614	0.05448
0.06501	0.05463	0.07013	0.07827	0.13271	0.05419
0.07294	0.04292	0.07493	0.16992	0.11337	0.23471
0.02456	0.06259	0.06953	0.03733	0.07939	0.07248
0.11653	0.12802	0.12605	0.02392	0.07351	0.03873
0.04801	0.04898	0.1177	0.24881	0.06998	0.03968
0.03654	0.05509	0.05892	0.18121	0.0499	0.03561
0.06988	0.06355	0.14819	0.13567	0.08397	0.11592
0.06835	0.15159	0.02195	0.04324	0.10679	0.07107
0.11038	0.08129	0.08379	0.08319	0.05378	0.09873
0.19897	0.02809	0.07725	0.38605	0.1126	0.1066
0.08142	0.06265	0.04828	0.08887	0.07873	0.14208
0.07323	0.62139	0.05584	0.05773	0.07971	0.07261
0.10971	0.09198	0.1152	0.13018	0.10916	0.04262
0.08039	0.09767	0.11778	0.03046	0.04792	0.02009
0.08084	0.06463	0.07483	0.11524	0.08832	0.08864
0.06875	0.04509	0.13131	0.08909	0.02341	0.08396
0.04775	0.05429	0.05861	0.04587	0.17598	0.08056
0.03862	0.1014	0.16237	0.02929	0.06355	0.06097
0.06881	0.04997	0.09812	0.07989	0.08625	0.07755
0.08237	0.08719	0.06112	0.09904	0.06636	0.11091
0.19386	0.09849	0.06595	0.08934	0.06753	0.11236
0.09914	0.07792	0.10478	0.11093	0.19798	0.18771
0.02994	0.11567	0.0895	0.13157	0.09404	0.1029
0.14221	0.07751	0.13074	0.16145	0.10707	0.09503
0.10598	0.06101	0.08599	0.05882	0.11017	0.28475
0.08646	0.07343	0.07492	0.03554	0.1215	0.09316
0.18341	0.11842	0.13498	0.02882	0.10767	0.1106
0.06548	0.05435	0.07352	0.08242	0.13272	0.08182
0.05726	0.0741	0.08034	0.08502	0.14646	0.15362
0.02963	0.0843	0.08778	0.24343	0.07872	0.14294
0.05503	0.13272	0.02974	0.08048	0.10925	0.1273
0.04874	0.1175	0.18693	0.07022	0.06554	0.14106
0.19763	0.06846	0.05959	0.03285	0.13489	0.17215
0.10839	0.05344	0.06443	0.05438	0.10341	0.18592
0.1185	0.04868	0.08286	0.11934	0.10934	0.08857
0.10036	0.1107	0.07004	0.10972	0.07454	0.06573
0.06012	0.13358	0.063	0.11927	0.07813	0.05545
0.05899	0.08775	0.06741	0.24031	0.06808	0.24813
0.0905	0.07883	0.08238	0.10552	0.09854	0.06007
0.04405	0.02774	0.16483	0.02846	0.07037	0.16521
0.02095	0.11595	0.12726	0.05557	0.12252	0.11524
0.18013	0.09736	0.07364	0.1227	0.19695	0.0394
0.12296	0.09013	0.22196	0.10444	0.0614	0.05542
0.05801	0.06553	0.1011	0.14703	0.06011	0.10377
0.03287	0.07692	0.13777	0.03908	0.04756	0.07107
0.10049	0.07726	0.03137	0.04378	0.06646	0.07423
0.11832	0.10118	0.14359	0.19064	0.08234	0.10333
0.17477	0.09626	0.09276	0.03287	0.10631	0.07638
0.08412	0.04478	0.12559	0.05348	0.10506	0.10195
0.05735	0.10077	0.02009	0.02651	0.0858	0.06573
0.08519	0.07915	0.13058	0.03487	0.09133	0.08217
0.15293	0.08894	0.09043	0.19034	0.04226	0.1769
0.0651	0.04036	0.04905	0.1545	0.04402	0.08924
0.00508	0.10781	0.08963	0.05617	0.0218	0.13949
0.14579	0.08749	0.08625	0.07295	0.15494	0.04921
0.10908	0.09051	0.00819	0.14991	0.12733	0.1524
0.05136	0.08542	0.08073	0.0479	0.06061	0.24271
0.02651	0.06943	0.05314	0.11417	0.04072	0.04301
0.08289	0.0703	0.04152	0.07122	0.03358	0.08242
0.12095	0.08644	0.0754	0.13669	0.05445	0.04828
0.10805	0.03586	0.11129	0.14174	0.08251	0.11122
0.04803	0.07003	0.07082	0.04718	0.10057	0.04839
0.11194	0.06989	0.13989	0.13223	0.18941	0.13211
0.05092	0.13723	0.09343	0.15098	0.10624	0.06187
0.05979	0.06387	0.09093	0.07188	0.06718	0.06435
0.10758	0.04161	0.07208	0.10414	0.03157	0.09795
0.02688	0.06609	0.04306	0.05515	0.13423	0.10741
0.08185	0.08685	0.02535	0.17565	0.10709	0.14608
0.05515	0.08474	0.06514	0.07735	0.02961	0.08368
0.08225	0.04374	0.13913	0.10092	0.04499	0.13816
0.0297	0.08897	0.01313	0.07925	0.16312	0.05149
0.06985	0.05524	0.07532	0.10466	0.12396	0.12822
0.19794	0.07677	0.05593	0.07659	0.0712	0.14569
0.03953	0.15459	0.03365	0.12089	0.02306	0.0981
0.11163	0.05843	0.23155	0.03167	0.03846	0.15299
0.06675	0.0275	0.05017	0.04057	0.04344	0.04854
0.05944	0.03878	0.02658	0.12212	0.1705	0.124
0.12157	0.06542	0.02117	0.115	0.03751	0.14559
0.16882	0.03413	0.05826	0.04299	0.0853	0.07808
0.05799	0.03482	0.05714	0.23171	0.05327	0.07869
0.12691	0.15183	0.09136	0.06672	0.02917	0.05152
0.2689	0.02835	0.02918	0.08832	0.0875	0.09986
0.03842	0.04275	0.06644	0.02459	0.13548	0.23504
0.12046	0.04046	0.02125	0.03308	0.03149	0.10262
0.04595	0.05995	0.06573	0.0354	0.03159	0.05835
0.12933	0.05586	0.03398	0.05123	0.07304	0.06356
0.05519	0.04527	0.0855	0.07142	0.05717	0.0634
0.07355	0.04864	0.03322	0.04844	0.08273	0.06386
0.09072	0.0735	0.08003	0.13514	0.12732	0.08318
0.06405	0.0816	0.10144	0.03401	0.05511	0.25985
0.05135	0.15323	0.02743	0.02409	0.10758	0.09705
0.0445	0.03619	0.0334	0.0288	0.25304	0.08171
0.03543	0.05584	0.11839	0.12308	0.07407	0.15071
0.11629	0.10757	0.03428	0.09467	0.06954	0.45289
0.16189	0.00808	0.12017	0.0352	0.21385	0.06619
0.13024	0.03952	0.09044	0.11961	0.14595	0.19957
0.10987	0.1018	0.03805	0.05099	0.13553	0.07279
0.02516	0.09649	0.06537	0.04207	0.04215	0.04371
0.03271	0.14911	0.08474	0.03396	0.02072	0.16865
0.19705	0.0991	0.05797	0.10319	0.04257	0.03782
0.02459	0.09707	0.06241	0.04861	0.10732	0.09623
0.06325	0.08029	0.13594	0.04557	0.10292	0.1228
0.16226	0.047	0.0653	0.12527	0.10794	0.21838
0.1188	0.03198	0.05131	0.05073	0.11717	0.08861
0.03709	0.06988	0.02915	0.14706	0.09385	0.04161
0.13125	0.20611	0.15197	0.03241	0.11694	0.05676
0.15686	0.00833	0.0306	0.04135	0.25515	0.14089
0.0333	0.13545	0.07028	0.03748	0.07325	0.06264
0.07854	0.06581	0.125	0.11349	0.03848	0.03972
0.06523	0.11865	0.10671	0.0351	0.03077	0.04881
0.01683	0.05983	0.06525	0.04031	0.11991	0.10392
0.09631	0.07812	0.02175	0.11303	0.06508	0.06164
0.12194	0.11124	0.05259	0.05279	0.11986	0.12362
0.10581	0.02125	0.16268	0.02612	0.04939	0.10014
0.18153	0.13909	0.04272	0.14086	0.01325	0.10305
0.16785	0.03346	0.05979	0.13936	0.05882	0.06026
0.08678	0.04389	0.10452	0.07241	0.03506	0.10587
0.06595	0.04827	0.03961	0.03981	0.14456	0.03682
0.03897	0.03519	0.03853	0.15231	0.17615	0.05786
0.12607	0.05683	0.12466	0.11038	0.09948	0.05476
0.04013	0.12857	0.14777	0.06144	0.23262	0.11548
0.13052	0.09339	0.07634	0.11911	0.06022	0.05136
0.07202	0.20942	0.08319	0.08649	0.05605	0.14525
0.0456	0.09311	0.08138	0.02545	0.13176	0.13943
0.134	0.01999	0.05409	0.07934	0.04369	0.10901
0.07843	0.11754	0.08175	0.13253	0.05778	0.19846
0.04603	0.10052	0.10873	0.11793	0.05511	0.07203
0.03014	0.11528	0.05967	0.0515	0.08303	0.05148
0.14646	0.09404	0.07898	0.13221	0.08673	0.05027
0.0941	0.04164	0.06448	0.08141	0.02714	0.0686
0.06095	0.06389	0.05626	0.08092	0.03813	0.08883
0.01766	0.13745	0.03827	0.04613	0.10117	0.08022
0.13488	0.46315	0.09091	0.04728	0.07169	0.05696
0.15204	0.08501	0.0768	0.05339	0.04325	0.08848
0.05276	0.0336	0.13426	0.07431	0.0195	0.12985
0.12304	0.09777	0.1105	0.12971	0.09368	0.17122
0.09092	0.13858	0.05455	0.0241	0.09053	0.14257
0.12344	0.08293	0.08194	0.13888	0.0271	0.10985
0.07908	0.07171	0.09594	0.08729	0.06628	0.0658
0.06956	0.01508	0.04895	0.10919	0.03261	0.06272
0.13766	0.0672	0.07449	0.0686	0.05039	0.15695
0.09485	0.33798	0.11754	0.02799	0.04666	0.10573
0.12557	0.47886	0.06104	0.0486	0.06614	0.02702
0.08554	0.18552	0.14999	0.0601	0.03966	0.05491
0.09857	0.07878	0.09137	0.06416	0.08502	0.03041
0.05136	0.13721	0.05492	0.15412	0.1245	0.0646
0.06768	0.05925	0.1307	0.1357	0.08175	0.06819
0.189	0.05274	0.13138	0.08379	0.08897	0.12016
0.16114	0.13919	0.07488	0.0828	0.09263	0.15208
0.0457	0.09886	0.07578	0.03763	0.08033	0.03242
0.07882	0.06169	0.06516	0.09985	0.04536	0.15626
0.09502	0.07401	0.21717	0.13493	0.06549	0.09961
0.31422	0.16185	0.07435	0.14952	0.08117	0.11231
0.06462	0.07128	0.03927	0.1367	0.09844	0.14163
0.0734	0.09967	0.06439	0.13126	0.14451	0.16939
0.07677	0.05852	0.10903	0.05254	0.0919	0.07259
0.13976	0.05701	0.09767	0.14484	0.0918	0.03984
0.075	0.05582	0.22157	0.13456	0.15255	0.08789
0.06011	0.0547	0.06289	0.18723	0.12798	0.09552
0.08646	0.08604	0.14675	0.19581	0.07898	0.07445
0.04834	0.07661	0.07254	0.06063	0.05396	0.14951
0.22345	0.06016	0.0396	0.16175	0.0772	0.05185
0.12003	0.13213	0.04447	0.21251	0.16506	0.07407
0.09263	0.0835	0.09413	0.04362	0.06423	0.09845
0.04203	0.06722	0.06793	0.09363	0.08752	0.06178
0.0623	0.06355	0.49883	0.06612	0.03119	0.09558
0.0779	0.06509	0.03785	0.26196	0.05258	0.08266
0.13169	0.20536	0.0226	0.06811	0.22118	0.05329
0.03161	0.19353	0.05588	0.11137	0.07245	0.03501
0.09189	0.05811	0.13585	0.08321	0.08123	0.06716
0.25242	0.05544	0.08644	0.07737	0.06466	0.09708
0.05267	0.13034	0.20073	0.13005	0.10769	0.07555
0.14436	0.08914	0.23616	0.06676	0.08577	0.0599
0.08104	0.06859	0.17026	0.11613	0.09976	0.07947
0.06515	0.07817	0.131	0.15525	0.0454	0.10286
0.06518	0.05891	0.12954	0.15235	0.19659	0.0882
0.36441	0.03136	0.08867	0.03477	0.07078	0.15153
0.05399	0.04747	0.06862	0.03091	0.14971	0.15064
0.14718	0.09082	0.03392	0.08638	0.05118	0.06516
0.02416	0.04144	0.04219	0.18042	0.0867	0.0624
0.06002	0.10331	0.0955	0.0723	0.16005	0.09097
0.07369	0.04085	0.12684	0.13189	0.08889	0.02831
0.10223	0.08254	0.03689	0.08049	0.07765	0.06985
0.07236	0.11228	0.06963	0.07766	0.07852	0.07014
0.06575	0.04941	0.10949	0.1034	0.07293	0.05721
0.07835	0.14691	0.15758	0.07252	0.15135	0.0441
0.07546	0.15086	0	0.05684	0.14236	0.04527
0.07356	0.05075	0.03451	0.06843	0.15518	0.07325
0.07738	0.10961	0.09507	0.14008	0.16177	0.07461
0.13224	0.03899	0.05668	0.13976	0.14364	0.12543
0.14445	0.11113	0.06241	0.09005	0.13121	0.11147
0.05858	0.08173	0.20007	0.10617	0.04594	0.26903
0.08286	0.08366	0.05629	0.02619	0.11842	0.10935
0.08659	0.07519	0.0581	0.20535	0.08544	0.06438
0.08483	0.06129	0.05766	0.24227	0.10068	0.07571
0.08413	0.03229	0.08715	0.13155	0.19282	0.24155
0.0428	0.06474	0.06449	0.11048	0.05015	0.07435
0.07578	0.06909	0.02626	0.1417	0.07428	0.07874
0.11921	0.02281	0.0611	0.09259	0.06527	0.07131
0.33513	0.10724	0.108	0.11914	0.08206	0.09511
0.23517	0.02063	0.09189	0.04074	0.18282	0.0419
0.05022	0.1684	0.07583	0.06611	0.15251	0.09201
0.04925	0.14646	0.14046	0.15022	0.15613	0.09668
0.04559	0.67576	0.05388	0.12211	0.12615	0.09505
0.25971	0.07538	0.05413	0.04465	0.11532	0.11867
0.0349	0.10109	0.05824	0.12738	0.1059	0.04123
0.05059	0.07339	0.08538	0.21475	0.16074	0.06507
0.09636	0.04518	0.09606	0.27191	0.10491	0.08506
0.04365	0.12542	0.11379	0.09713	0.14353	0.05907
0.05448	0.11892	0.04951	0.07636	0.06617	0.09181
0.20146	0.07874	0.07324	0.05678	0.11943	0.11105
0.06069	0.20945	0.09475	0.13945	0.10887	0.0897
0.0121	0.06951	0.13975	0.07009	0.05258	0.11102
0.04253	0.04212	0.14456	0.2258	0.09725	0.03256
0.11666	0.09813	0.12328	0.12074	0.12319	0.05614
0.13734	0.07906	0.09376	0.08521	0.08956	0.13393
0.09939	0.15132	0.04279	0.06424	0.03799	0.13388
0.03033	0.04037	0.02409	0.1087	0.12444	0.20781
0.08282	0.0663	0.03387	0.25118	0.1153	0.20359
0.06716	0.07827	0.12993	0.09976	0.06328	0.06849
0.15134	0.04608	0.27969	0.03906	0.18541	0.2658
0.05335	0.31805	0.20685	0.05609	0.06606	0.17288
0.14367	0.47439	0.11197	0.03427	0.07082	0.13555
0.04843	0.02399	0.07324	0.09126	0.04537	0.19966
0.06491	0.05585	0.11089	0.05552	0.03237	0.06791
0.1253	0.08746	0.06858	0.06875	0.0602	0.17463
0.05482	0.07668	0.00796	0.29379	0.04523	0.04273
0.06873	0.06785	0.02647	0.09555	0.09161	0.13655
0.08793	0.14646	0.06949	0.12079	0.3122	0.04566
0.01786	0.07706	0.12419	0.07006	0.06746	0.06213
0.04125	0.06842	0.11934	0.34064	0.06591	0.05789
0.09763	0.15171	0.08074	0.15039	0.07614	0.02038
0.08526	0.05728	0.06375	0.13813	0.05104	0.05979
0.05525	0.10101	0.06759	0.18159	0.085	0.09006
0.03326	0.14434	0.06014	0.16675	0.10275	0.06577
0.0625	0.06844	0.10585	0.11225	0.06273	0.09141
0.08087	0.09063	0.05461	0.0944	0.16228	0.10391
0.16516	0.0769	0.04122	0.01739	0.08363	0.07541
0.05143	0.08969	0.13202	0.05144	0.10574	0.09687
0.08383	0.16502	0.05147	0.03434	0.0757	0.08408
0.1544	0.08036	0.07622	0.05108	0.18364	0.04934
0.01949	0.12765	0.07313	0.03925	0.09872	0.14484
0.05686	0.13116	0.11198	0.03973	0.24727	0.11375
0.05236	0.11445	0.05829	0.0556	0.08447	0.05605
0.08853	0.83368	0.04955	0.11163	0.04089	0.17698
0.14608	0.06669	0.05609	0.09842	0.06623	0.0621
0.06053	0.24302	0.05531	0.04367	0.09509	0.08364
0.04579	0.09701	0.12504	0.06428	0.07907	0.06447
0.03799	0.04328	0.14692	0.03416	0.12699	0.12958
0.05099	0.0847	0.09656	0.08771	0.11828	0.10797
0.07775	0.07217	0.15079	0.04652	0.16116	0.03382
0.07481	0.03292	0.11359	0.06641	0.10339	0.10115
0.18526	0.08076	0.0338	0.05499	0.10141	0.07334
0.05801	0.14214	0.08985	0.08201	0.14523	0.07248
0.13698	0.06926	0.0308	0.21007	0.17153	0.04901
0.16199	0.10742	0.02449	0.09647	0.12904	0.06883
0.05835	0.07279	0.08821	0.07835	0.12485	0.07767
0.04628	0.11903	0.02367	0.10126	0.16685	0.06088
0.06328	0.05326	0.12102	0.08015	0.03178	0.17996
0.06075	0.00188	0.06502	0.05437	0.07325	0.04935
0.02615	0.32093	0.07458	0.04732	0.07456	0.0638
0.07158	0.10769	0.05134	0.04993	0.13675	0.05921
0.07578	0.05196	0.03654	0.16325	0.12228	0.12546
0.01665	0.11088	0.06665	0.04281	0.17037	0.13665
0.04244	0.05325	0.05039	0.07221	0.10559	0.05243
0.06674	0.17547	0.12971	0.06223	0.02416	0.21782
0.12199	0.0939	0.08625	0.14759	0.07804	0.11151
0.10469	0.02409	0.09609	0.01613	0.1213	0.1191
0.04994	0.09984	0.0774	0.05459	0.11468	0.29556
0.09978	0.11925	0.07124	0.07371	0.1397	0.0736
0.13399	0.262	0.05255	0.05162	0.14227	0.10193
0.06286	0.06155	0.10698	0.07138	0.10892	0.13611
0.05893	0.13857	0.07389	0.03938	0.15812	0.05655
0.08029	0.32214	0.02856	0.22577	0.07758	0.12164
0.07609	0.12537	0.12078	0.19414	0.09979	0.07805
0.05222	0.0443	0.06002	0.13868	0.12354	0.15507
0.05168	0.07141	0.14677	0.05733	0.13098	0.0909
0.08807	0.11888	0.08926	0.03547	0.11019	0.11825
0.09983	0.05916	0.08964	0.14037	0.16678	0.13725
0.07574	0.07546	0.07226	0.03273	0.12576	0.09165
0.0759	0.12867	0.0708	0.08265	0.12285	0.05468
0.08834	0.05559	0.09053	0.10246	0.09625	0.14281
0.05095	0.06103	0.04062	0.04084	0.04754	0.04825
0.0647	0.12503	0.0566	0.10884	0.09156	0.0694
0.07393	0.07167	0.06623	0.03792	0.09014	0.01176
0.08874	0.0292	0.01653	0.20035	0.20924	0.14522
0.03675	0.07447	0.11966	0.10554	0.07331	0.06164
0.02295	0.10741	0.07443	0.08629	0.08453	0.08777
0.09074	0.01226	0.04591	0.10145	0.10884	0.0802
0.05824	0.03864	0.06843	0.03902	0.12556	0.1371
0.15354	0.12823	0.02302	0.10042	0.14386	0.10307
0.08809	0.12934	0.01098	0.02106	0.04949	0.055
0.09263	0.09161	0.06739	0.06073	0.19664	0.03294
0.06298	0.28055	0.09102	0.16623	0.09104	0.02353
0.05798	0.03342	0.05549	0.18039	0.06199	0.09526
0.06328	0.02739	0.16422	0.06654	0.05719	0.03682
0.16835	0.03695	0.06232	0.08801	0.23875	0.01921
0.09263	0.19168	0.08523	0.05894	0.0626	0.17212
0.29131	0.08837	0.11953	0.14508	0.0774	0.08408
0.06419	0.3275	0.15306	0.13126	0.10526	0.07894
0.03235	0.38922	0.09928	0.10822	0.18758	0.05159
0.06312	0.0419	0.0321	0.06122	0.03045	0.10229
0.02792	0.14526	0.096	0.06264	0.07231	0.07002
0.05707	0.11695	0.11782	0.08761	0.05727	0.03813
0.10318	0.07291	0.07012	0.03768	0.09777	0.09614
0.0701	0.04854	0.08054	0.09851	0.35545	0.06697
0.08247	0.08415	0.10814	0.08322	0.05684	0.04734
0.2376	0.11799	0.08454	0.05151	0.06117	0.03739
0.12019	0.08475	0.08209	0.01516	0.02278	0.12463
0.11951	0.0529	0.06745	0.1168	0.10232	0.12828
0.09182	0.07701	0.25675	0.22886	0.12297	0.06206
0.06636	0.20058	0.21615	0.11332	0.11355	0.08282
0.10689	0.05912	0.10601	0.07131	0.10819	0.03907
0.07511	0.10839	0.10342	0.07002	0.03835	0.12473
0.11392	0.05746	0.03188	0.07445	0.12925	0.08382
0.10858	0.04803	0.06044	0.04198	0.10869	0.06504
0.10855	0.075	0.11272	0.06691	0.23965	0.17616
0.14925	0.10522	0.17294	0.05227	0.04952	0.09408
0.05817	0.08999	0.05849	0.06704	0.1043	0.05346
0.12068	0.05097	0.05582	0.0824	0.07181	0.1054
0.11289	0.13936	0.05301	0.08452	0.12953	0.04626
0.10007	0.06217	0.03387	0.09358	0.07576	0.04412
0.11909	0.05254	0.05413	0.08715	0.15317	0.08093
0.04041	0.04696	0.15059	0.07299	0.07241	0.08226
0.05005	0.16497	0.06295	0.18248	0.12754	0.03862
0.27256	0.02845	0.23247	0.04906	0.111	0.13788
0.07866	0.04414	0.09011	0.08055	0.02315	0.06973
0.06569	0.02546	0.05766	0.11057	0.10022	0.07341
0.09623	0.07228	0.14918	0.06709	0.05397	0.1012
0.14753	0.12248	0.05208	0.05866	0.06015	0.04517
0.0541	0.07881	0.06371	0.12742	0.13116	0.05367
0.16766	0.06265	0.04307	0.06087	0.21552	0.04944
0.03241	0.05998	0.06465	0.05848	0.23757	0.08619
0.03954	0.18206	0.02937	0.06389	0.1482	0.07994
0.11293	0.03359	0.18588	0.09551	0.04849	0.11859
0.04275	0.11909	0.03803	0.24797	0.0342	0.01622
0.0136	0.16507	0.0864	0.08408	0.11193	0.05398
0.0016	0.08689	0.18774	0.03752	0.10816	0.07064
0.09441	0.02867	0.10148	0.14728	0.04119	0.16616
0.16312	0.12022	0.01471	0.19621	0.02849	0.04667
0.10011	0.07764	0.01785	0.13031	0.10391	0.03564
0.07722	0.10386	0.05399	0.04305	0.07865	0.13365
0.04187	0.05742	0.14853	0.04297	0.08283	0.09573
0.03983	0.04809	0.09186	0.16324	0.14364	0.08338
0.52808	0.05804	0.12429	0.06728	0.17512	0.08447
0.07997	0.06028	0.18295	0.10598	0.10567	0.14451
0.09263	0.02603	0.08314	0.0559	0.18958	0.12577
0.0597	0.02703	0.0826	0.0187	0.08835	0.10462
0.13961	0.0823	0.23069	0.06247	0.05171	0.13477
0.04028	0.10015	0.14442	0.08632	0.08154	0.07605
0.07859	0.08577	0.0735	0.08896	0.04203	0.17783
0.07506	0.0776	0.06577	0.18944	0.09428	0.06137
0.19116	0.16863	0.09338	0.05501	0.06252	0.06157
0.11208	0.09697	0.0644	0.20042	0.11015	0.06884
0.05231	0.09493	0.03419	0.14445	0.08161	0.03583
0.06094	0.09269	0.0343	0.21087	0.05556	0.06091
0.11786	0.04466	0.14053	0.1432	0.05929	0.03668
0.07159	0.05372	0.33903	0.06443	0.02344	0.02852
0.05585	0.10945	0.03419	0.06789	0.20961	0.06532
0.07046	0.03685	0.07777	0.14318	0.07083	0.08779
0.07361	0.14356	0.12793	0.11212	0.05526	0.05767
0.06409	0.05802	0.19523	0.01356	0.05304	0.18533
0.04034	0.1046	0.09373	0.09162	0.06241	0.15808
0.08238	0.09311	0.12848	0.10601	0.11413	0.10311
0.08099	0.05612	0.17863	0.06219	0.10728	0.08993
0.05531	0.16154	0.17625	0.06785	0.06872	0.0656
0.07521	0.0957	0.0909	0.03742	0.08603	0.12603
0.01964	0.07439	0.10351	0.06372	0.05542	0.09639
0.08118	0.16208	0.27236	0.0429	0.0715	0.08093
0.13687	0.13812	0.0487	0.10009	0.09116	0.08513
0.05529	0.06723	0.10844	0.14322	0.08588	0.12043
0.05796	0.00105	0.12838	0.15677	0.07194	0.06977
0.09834	0.04628	0.08804	0.18349	0.05122	0.07335
0.07494	0.09388	0.10199	0.1861	0.07123	0.08
0.16732	0.03306	0.04236	0.02885	0.11318	0.09237
0.07918	0.10487	0.05955	0.04284	0.1411	0.06145
0.03693	0.04166	0.09028	0.14787	0.10089	0.1293
0.11343	0.07915	0.03264	0.13787	0.03153	0.34604
0.09299	0.04461	0.14962	0.13013	0.01576	0.09856
0.07381	0.05586	0.1978	0.06771	0.04717	0.05123
0.07212	0.05801	0.20163	0.06476	0.04962	0.08734
0.10602	0.06403	0.02165	0.05932	0.09818	0.10088
0.06519	0.09655	0.15576	0.03765	0.09789	0.12276
0.1319	0.08971	0.17883	0.05959	0.0922	0.06322
0.05353	0.26075	0.06261	0.07993	0.13167	0.0567
0.07433	0.04361	0.2094	0.03974	0.14425	0.06252
0.08406	0.13924	0.08657	0.02593	0.08977	0.0988
0.07463	0.12839	0.11282	0.07889	0.12119	0.04118
0.12261	0.09133	0.18039	0.19972	0.0655	0.09494
0.07092	0.06812	0.14022	0.06611	0.13204	0.07689
0.05973	0.16578	0.23704	0.04807	0.04042	0.04745
0.10061	0.03584	0.11382	0.05654	0.16611	0.09907
0.16565	0.05095	0.08098	0.08279	0.07359	0.05869
0.0339	0.12044	0.08244	0.09854	0.02576	0.15553
0.05808	0.04719	0.05561	0.15405	0.15746	0.08633
0.06116	0.1167	0.0655	0.04388	0.08255	0.24454
0.06252	0.03426	0.19818	0.07142	0.05421	0.11074
0.10351	0.06975	0.01404	0.11407	0.04461	0.26097
0.09622	0.07321	0.10988	0.06204	0.08836	0.05419
0.06471	0.08263	0.15265	0.06505	0.10425	0.08608
0.10052	0.05263	0.01139	0.09016	0.11941	0.06506
0.04902	0.05349	0.09246	0.10193	0.10759	0.09787
0.13021	0.1274	0.10438	0.08742	0.15208	0.0901
0.07931	0.04097	0.02995	0.15004	0.14954	0.03635
0.04898	0.03271	0.22628	0.03916	0.10041	0.03313
0.13347	0.12429	0.3215	0.20873	0.1552	0.09132
0.66797	0.13016	0.11297	0.13306	0.02546	0.06181
0.09532	0.09164	0.12246	0.05776	0.08315	0.04228
0.05084	0.0685	0.0568	0.06683	0.06454	0.03224
0.07575	0.10938	0.06474	0.07081	0.10621	0.04618
0.04834	0.0303	0.1113	0.1299	0.11096	0.07209
0.04366	0.1625	0.07047	0.16919	0.0575	0.06662
0.03107	0.11054	0.15189	0.053	0.06894	0.11992
0.79144	0.07741	0.12599	0.05084	0.04426	0.15037
0.22262	0.06234	0.04914	0.09671	0.0454	0.07679
0.09194	0.18806	0.06485	0.13706	0.07992	0.06654
0.03026	0.06505	0.12859	0.1085	0.10285	0.07305
0.66522	0.05241	0.25962	0.13098	0.02933	0.06338
0.12534	0.14189	0.10876	0.07782	0.06649	0.0378
0.03769	0.11626	0.13509	0.08798	0.08252	0.09843
0.07553	0.06954	0.12439	0.09628	0.18967	0.06592
0.05531	0.10238	0.09277	0.11368	0.15184	0.10884
0.06685	0.07738	0.10454	0.18432	0.06077	0.04275
0.05604	0.06755	0.11712	0.08782	0.03621	0.09671
0.04185	0.08904	0.21901	0.16782	0.03044	0.09811
0.27038	0.13552	0.12059	0.04821	0.07945	0.08098
0.05137	0.11003	0.07108	0.09638	0.12546	0.06243
0.07078	0.05204	0.0715	0.06827	0.03674	0.08631
0.10767	0.06842	0.17104	0.08459	0.1028	0.06361
0.0724	0.13656	0.15704	0.08512	0.03204	0.05246
0.0829	0.04664	0.10984	0.08807	0.05567	0.25481
0.26941	0.17905	0.07767	0.1036	0.0617	0.39521
0.25767	0.03802	0.05949	0.00489	0.06303	0.08408
0.11836	0.12439	0.11905	0.10058	0.0828	0.10789
0.09502	0.05946	0.18096	0.06535	0.05431	0.05126
0.07803	0.06278	0.07994	0.05868	0.0455	0.09929
0.20939	0.06693	0.13237	0.02607	0.07249	0.10552
0.01908	0.02523	0.53296	0.00699	0.0264	0.04408
0.06856	0.03024	0.02633	0.12331	0.1601	0.05525
0.20025	0.12175	0.24722	0.05036	0.08658	0.03257
0.04033	0.16541	0.04122	0.10089	0.05437	0.07732
0.07086	0.16377	0.20163	0.03202	0.08334	0.05703
0.07614	0.0099	0.10653	0.07355	0.28499	0.09386
0.5832	0.03637	0.09857	0.0589	0.04379	0.08605
0.05308	0.06183	0.11851	0.06627	0.03814	0.16411
0.04797	0.13873	0.08584	0.08875	0.08183	0.14866
0.0351	0.16684	0.02455	0.13502	0.07548	0.03283
0.02881	0.30215	0.05856	0.10103	0.08452	0.07696
0.0452	0.04439	0.08135	0.06855	0.02854	0.10526
0.05658	0.0758	0.11353	0.44536	0.08144	0.05704
0.10236	0.09147	0.04569	0.06128	0.1223	0.13811
0.04166	0.06171	0.49883	0.05287	0.12803	0.08456
0.06102	0.05747	0.08989	0.06665	0.0667	0.10888
0.16713	0.03873	0.06429	0.11746	0.35625	0.09845
0.0666	0.04061	0.10997	0.12144	0.15669	0.08154
0.03043	0.0605	0.12811	0.10014	0.03765	0.13533
0.09719	0.09671	0.03365	0.05346	0.05564	0.20781
0.11954	0.16944	0.09537	0.10027	0.10319	0.0985
0.05529	0.16532	0.08611	0.08492	0.07931	0.04417
0.05049	0.04235	0.04211	0.16827	0.04656	0.08033
0.08037	0.20084	0.05358	0.06566	0.04398	0.1455
0.06196	0.11186	0.03957	0.12669	0.20218	0.0723
0.01199	0.09798	0.05127	0.20687	0.08626	0.04115
0.03055	0.04157	0.14223	0.09246	0.11869	0.02626
0.12793	0.04161	0.02886	0.13552	0.17818	0.04841
0.09196	0.07613	0.05308	0.03704	0.12312	0.08911
0.12697	0.1032	0.09854	0.23284	0.05551	0.06597
0.08808	0.05554	0.06066	0.11531	0.08509	0.28883
0.04133	0.04421	0.04465	0.05682	0.08239	0.12157
0.06866	0.06116	0.09183	0.08162	0.05973	0.07397
0.02489	0.04108	0.07782	0.03475	0.05896	0.10863
0.06794	0.12876	0.11672	0.03405	0.13933	0.06617
0.07258	0.07318	0.07755	0.11087	0.06394	0.07218
0.06124	0.20198	0.09923	0.04337	0.04192	0.1779
0.10379	0.14324	0.04032	0.0857	0.26022	0.08824
0.09531	0.11276	0.05662	0.02788	0.09698	0.26452
0.24356	0.22167	0.0663	0.06292	0.13079	0.13039
0.06663	0.06473	0.06771	0.0292	0.32133	0.06317
0.18282	0.07592	0.08259	0.06678	0.09208	0.16004
0.15127	0.09277	0.10864	0.07036	0.04941	0.03354
0.07975	0.0603	0.02961	0.02679	0.0668	0.02336
0.04984	0.08251	0.03892	0.04014	0.06414	0.07462
0.12695	0.05871	0.04448	0.02569	0.0626	0.08855
0.14036	0.01291	0.08522	0.07751	0.1455	0.15564
0.12951	0.0444	0.04073	0.16276	0.08314	0.1574
0.04118	0.07824	0.07573	0.07964	0.08772	0.12641
0.11082	0.06836	0.05314	0.07372	0.07469	0.0744
0.12571	0.05048	0.51157	0.1015	0.13795	0.38616
0.09652	0.01154	0.08407	0.08556	0.09456	0.05576
0.03968	0.08109	0.0387	0.07873	0.02953	0.11061
0.05185	0.14226	0.1977	0.09799	0.09262	0.12358
0.10264	0.04304	0.11213	0.0798	0.07253	0.09546
0.09177	0.07448	0.08337	0.02994	0.06717	0.04581
0.06185	0.074	0.06543	0.15568	0.20128	0.10675
0.07493	0.06691	0.11967	0.03912	0.08025	0.06738
0.12791	0.09297	0.07399	0.05887	0.06605	0.11988
0.10271	0.02675	0.10231	0.0682	0.08378	0.14043
0.12292	0.13738	0.08488	0.05192	0.08073	0.05539
0.10868	0.32668	0.21258	0.06874	0.04405	0.25806
0.20633	0.08098	0.04352	0.12207	0.15018	0.1294
0.04483	0.07488	0.07715	0.15137	0.03656	0.10601
0.131	0.06651	0.10901	0.08467	0.05451	0.08328
0.14892	0.07544	0.05609	0.09712	0.11122	0.15278
0.09176	0.08579	0.08151	0.0998	0.12799	0.05194
0.04781	0.04788	0.02661	0.08386	0.033	0.05038
0.02702	0.14263	0.09519	0.11297	0.10614	0.13386
0.096	0.093	0.20333	0.07693	0.0613	0.13975
0.09607	0.05287	0.08471	0.07311	0.0762	0.12294
0.05361	0.10948	0.11561	0.05154	0.08489	0.10541
0.14797	0.08662	0.06488	0.08634	0.03769	0.12592
0.11048	0.07313	0.0585	0.08896	0.04741	0.08984
0.10975	0.12249	0.02675	0.03896	0.11785	0.04857
0.05418	0.35697	0.05116	0.06028	0.06995	0.07456
0.10577	0.12222	0.10188	0.20717	0.03806	0.05041
0.14458	0.97373	0.03521	0.06592	0.09728	0.10777
0.13709	0.0565	0.03191	0.04959	0.02364	0.06797
0.02619	0.04985	0.00601	0.09215	0.07142	0.03934
0.07976	0.11422	0.03173	0.05215	0.10896	0.05933
0.12333	0.05879	0.14082	0.08378	0.05555	0.11135
0.05287	0.0708	0.03141	0.12639	0.15683	0.12332
0.655	0.07239	0.10085	0.18134	0.07566	0.10129
0.12539	0.03712	0.05838	0.08472	0.11339	0.08645
0.05379	0.09854	0.07336	0.16669	0.02512	0.10406
0.10205	0.05423	0.13052	0.12338	0.08049	0.07806
0.06862	0.07287	0.04791	0.04425	0.08976	0.10783
0.09256	0.06533	0.12613	0.09242	0.01773	0.14631
0.25881	0.13895	0.07156	0.0569	0.02215	0.10762
0.13629	0.36754	0.10197	0.03593	0.00809	0.08486
0.08475	0.08049	0.0093	0.06829	0.34735	0.02597
0.06195	0.59399	0.07949	0.12923	0.07313	0.03599
0.08359	0.10062	0.09744	0.11408	0.04565	0.07261
0.18287	0.16719	0.04839	0.04493	0.08629	0.06208
0.08608	0.03785	0.11866	0.13959	0.10022	0.12114
0.05855	0.05379	0.09813	0.03715	0.06558	0.05348
0.1235	0.07443	0.09402	0.14423	0.05734	0.11777
0.13958	0.0609	0.01171	0.06987	0.05042	0.07953
0.06655	0.0905	0.13595	0.04293	0.05239	0.19899
0.07201	0.35686	0.02827	0.03775	0.09497	0.03264
0.12222	0.04856	0.04653	0.06727	0.09227	0.05941
0.06804	0.36003	0.02547	0.09633	0.05285	0.0772
0.0802	0.04402	0.07583	0.15425	0.06895	0.15446
0.0664	0.07733	0.06962	0.17974	0.06033	0.13154
0.06923	0.14889	0.04947	0.08371	0.30871	0.05448
0.1622	0.08066	0.09318	0.09418	0.04767	0.03931
0.07995	0.06896	0.31178	0.07363	0.13526	0.06276
0.07604	0.07446	0.23093	0.02628	0.11315	0.11055
0.10924	0.05683	0.07386	0.05877	0.10568	0.05821
0.07457	0.05768	0.05605	0.10661	0.27425	0.05046
0.17423	0.04285	0.09687	0.08595	0.26267	0.07179
0.10362	0.10658	0.13935	0.05709	0.03013	0.08094
0.0046	0.1682	0.05804	0.04847	0.06731	0.06319
0.06471	0.02114	0.16168	0.08252	0.09842	0.12469
0.07092	0.05835	0.13913	0.05456	0.15106	0.03695
0.10096	0.09459	0.04373	0.07927	0.07337	0.07739
0.09001	0.04584	0.06612	0.06903	0.12114	0.17429
0.07112	0.061	0.04731	0.02812	0.04034	0.14864
0.03097	0.07705	0.04571	0.13833	0.05198	0.12244
0.15451	0.12083	0.13117	0.06441	0.05349	0.06011
0.02155	0.20994	0.05208	0.10002	0.08847	0.12085
0.00847	0.55579	0.10385	0.07388	0.03944	0.00173
0.05641	0.08074	0.12687	0.10554	0.13824	0.0315
0.0655	0.07009	0.11601	0.04584	0.04539	0.06701
0.08244	0.01268	0.131	0.12958	0.09171	0.07261
0.01461	0.04584	0.05869	0.05244	0.11639	0.10282
0.11357	0.04552	0.1237	0.10431	0.11645	0.06564
0.09876	0.13252	0.05567	0.10359	0.05274	0.14044
0.10871	0.04746	0.13831	0.04724	0.05813	0.10921
0.04652	0.08741	0.14795	0.13155	0.0744	0.06249
0.03584	0.07033	0.06602	0.07659	0.12714	0.06937
0.20365	0.09449	0.07745	0.12545	0.09709	0.06296
0.09604	0.09533	0.06	0.05372	0.06913	0.05639
0.07426	0.06529	0.0639	0.04478	0.13806	0.06843
0.09062	0.03558	0.06246	0.08771	0.08828	0.02392
0.05101	0.09392	0.06229	0.27301	0.09618	0.02782
0.03971	0.09928	0.09975	0.08019	0.07833	0.13244
0.04668	0.06203	0.04205	0.08615	0.05401	0.08014
0.07272	0.09401	0.03811	0.07484	0.05961	0.01855
0.05969	0.09688	0.12431	0.0929	0.14144	0.07692
0.07978	0.06107	0.09892	0.14755	0.14107	0.08106
0.04317	0.04696	0.09843	0.02814	0.08372	0.2123
0.08948	0.06899	0.08741	0.07456	0.0616	0.07481
0.13798	0.11501	0.05179	0.04809	0.11519	0.05654
0.05228	0.11098	0.01824	0.03902	0.05346	0.05556
0.08217	0.14335	0.06241	0.08337	0.0412	0.08518
0.0655	0.07769	0.0576	0.11032	0.06587	0.12405
0.06782	0.03175	0.05847	0.14357	0.11493	0.07351
0.08303	0.15459	0.0733	0.14201	0.06073	0.00744
0.09976	0.05226	0.0684	0.08775	0.06748	0.1742
0.10155	0.06471	0.1639	0.08495	0.04111	0.07008
0.05249	0.0724	0.08352	0.08368	0.14451	0.06909
0.02597	0.07933	0.05537	0.08013	0.07812	0.07486
0.13313	0.05306	0.03002	0.08941	0.04187	0.05628
0.0687	0.0615	0.04651	0.12316	0.10373	0.12996
0.03061	0.05683	0.06146	0.27846	0.19502	0.09897
0.10676	0.05143	0.17233	0.04411	0.01908	0.06299
0.05798	0.04862	0.05938	0.12584	0.14951	0.106
0.0655	0.11343	0.12791	0.04999	0.05146	0.07134
0.46546	0.03715	0.08146	0.04566	0.06825	0.04513
0.05128	0.19568	0.06919	0.04814	0.14172	0.07015
0.10594	0.16974	0.05175	0.09284	0.10434	0.03848
0.08477	0.12559	0.04948	0.07631	0.13714	0.11832
0.05942	0.06067	0.08364	0.04609	0.01437	0.04767
0.07016	0.0313	0.11122	0.09742	0.12495	0.11263
0.37985	0.06157	0.09791	0.06206	0.09196	0.04871
0.06006	0.10957	0.11248	0.08906	0.0489	0.08691
0.08007	0.08933	0.02206	0.12954	0.03543	0.14704
0.08148	0.03312	0.01949	0.1492	0.03148	0.0494
0.07104	0.01173	0.11583	0.07655	0.14478	0.04964
0.06414	0.04444	0.11544	0.06975	0.05301	0.11728
0.08385	0.04158	0.10306	0.04589	0.05723	0.07348
0.03966	0.08139	0.04189	0.02809	0.09481	0.06181
0.17383	0.06804	0.17359	0.06369	0.09366	0.07572
0.10309	0.09403	0.10342	0.12049	0.08015	0.04232
0.0283	0.15602	0.05197	0.05722	0.01391	0.04182
0.05944	0.01957	0.15476	0.06253	0.03585	0.08904
0.03171	0.03719	0.07676	0.09906	0.04593	0.12878
0.04622	0.07994	0.05448	0.05579	0.03222	0.04787
0.06434	0.11971	0.0742	0.05427	0.06116	0.05009
0.04624	0.08211	0.09062	0.0967	0.26369	0.07361
0.05075	0.13245	0.07941	0.06099	0.02014	0.17401
0.069	0.04488	0.23398	0.02708	0.07101	0.07791
0.04905	0.05858	0.13758	0.1168	0.12912	0.05999
0.04499	0.07125	0.08388	0.04721	0.0958	0.03463
0.09104	0.05003	0.13858	0.09755	0.09614	0.09597
0.02955	0.06914	0.085	0.17251	0.08971	0.04943
0.09578	0.1131	0.04764	0.09812	0.08597	0.04882
0.15359	0.04566	0.07281	0.04261	0.04892	0.1253
0.05191	0.13243	0.07844	0.14233	0.0955	0.03624
0.03652	0.07213	0.12779	0.13499	0.07808	0.06095
0.04718	0.12876	0.05623	0.06012	0.11206	0.07927
0.06878	0.01744	0.04444	0.03899	0.08172	0.10789
0.06212	0.05223	0.06343	0.09256	0.08444	0.04805
0.25695	0.13793	0.05745	0.15509	0.11978	0.13227
0.22476	0.04651	0.12059	0.05281	0.14252	0.06741
0.07379	0.03568	0.12229	0.11606	0.0754	0.07386
0.03799	0.03739	0.03536	0.12484	0.13433	0.11304
0.039	0.09702	0.07516	0.08261	0.12741	0.05941
0.07781	0.12948	0.06447	0.08431	0.11259	0.06404
0.07678	0.04902	0.04824	0.04121	0	0.10738
0.07403	0.17255	0.03132	0.11601	0.08831	0.11525
0.04405	0.09427	0.06058	0.05875	0.11167	0.09531
0.15132	0.07338	0.09793	0.05221	0.14819	0.06248
0.04739	0.07037	0.12817	0.10237	0.03043	0.0642
0.04943	0.0826	0.03742	0.1341	0.1038	0.0692
0.13363	0.07418	0.02996	0.06498	0.13752	0.08901
0.12304	0.09315	0.06164	0.07063	0.08771	0.09148
0.08383	0.03853	0.06604	0.09732	0.09246	0.04246
0.05801	0.05249	0.06881	0.06475	0.06241	0.13897
0.08269	0.09823	0.03284	0.06279	0.05991	0.07679
0.06376	0.08969	0.13258	0.01694	0.04217	0.05529
0.05669	0.02827	0.11986	0.09366	0.03896	0.04759
0.01646	0.05105	0.05807	0.04104	0.08925	0.05302
0.262	0.14821	0.14939	0.17413	0.03251	0.09931
0.04267	0.11352	0.03567	0.06273	0.03239	0.07847
0.02954	0.0848	0.01656	0.064	0.11194	0.1229
0.02745	0.07508	0.04268	0.114	0.11753	0.0225
0.15189	0.08011	0.18003	0.10833	0.05333	0.0699
0.12294	0.03561	0.09841	0.11772	0.04424	0.10707
0.02396	0.05111	0.06323	0.07266	0.04215	0.05826
0.06511	0.0711	0.04993	0.07782	0.00695	0.07989
0.07066	0.045	0.09155	0.08116	0.1003	0.04318
0.05375	0.05707	0.03971	0.05791	0.05702	0.02307
0.01783	0.04353	0.76666	0.02931	0.10888	0.12681
0.05305	0.04462	0.10228	0.03951	0.07049	0.07322
0.07148	0.33507	0.06893	0.04466	0.07985	0.2525
0.03533	0.05864	0.19899	0.06792	0.11848	0.03586
0.04247	0.16003	0.08534	0.03383	0.05178	0.05672
0.0195	0.19134	0.20426	0.01791	0.07116	0.12949
0.04919	0.04403	0.08688	0.15134	0.07949	0.09253
0.08432	0.05176	0.05898	0.0598	0.07729	0.06338
0.05681	0.05131	0.03773	0.13673	0.09609	0.18129
0.12829	0.05037	0.05875	0.03259	0.06121	0.10367
0.04845	0.08744	0.05758	0.05322	0.04962	0.06641
0.02579	0.1157	0.07117	0.06921	0.06139	0.07224
0.34424	0.09464	0.04332	0.10788	0.12253	0.06281
0.07017	0.04453	0.02827	0.07758	0.08652	0.1317
0.19428	0.08455	0.0505	0.05268	0.05666	0.05865
0.08958	0.09355	0.12177	0.08296	0.09528	0.04179
0.05819	0.03652	0.13274	0.03673	0.04849	0.0353
0.1849	0.04941	0.09473	0.06144	0.01612	0.10668
0.0203	0.05251	0.51049	0.154	0.03679	0.1512
0.0311	0.02952	0.03549	0.09683	0.08565	0.10673
0.04287	0.11086	0.07434	0.20481	0.06807	0.01797
0.19492	0.03942	0.25349	0.07508	0.11054	0.08496
0.12789	0.10176	0.06361	0.04132	0.05533	0.06422
0.05658	0.15707	0.0412	0.0655	0.06916	0.20299
0.02805	0.03715	0.04783	0.06606	0.0566	0.23976
0.06873	0.09148	0.07102	0.04569	0.14125	0.07228
0.07092	0.05244	0.05767	0.05965	0.12232	0.13448
0.05348	0.10569	0.13767	0.11653	0.06508	0.17162
0.02146	0.11367	0.06137	0.07614	0.07896	0.04706
0.04822	0.02292	0.08898	0.1642	0.02764	0.1441
0.3246	0.04075	0.34769	0.11052	0.07032	0.14478
0.09438	0.05833	0.10786	0.07317	0.06418	0.06517
0.04136	0.1118	0.09082	0.2136	0.11543	0.1523
0.04135	0.11283	0.11867	0.10678	0.05707	0.0842
0.12624	0.07758	0.0711	0.04501	0.18293	0.03993
0.80894	0.1479	0.08962	0.05155	0.07308	0.09334
0.18185	0.09642	0.15476	0.22816	0.04623	0.19478
0.06696	0.02943	0.18792	0.21018	0.06098	0.16863
0.04326	0.06227	0.11732	0.07846	0.06521	0.09507
0.09869	0.10536	0.06023	0.10928	0.08812	0.0729
0.0655	0.17025	0.08793	0.06151	0.08511	0.09737
0.06083	0.0448	0.33268	0.08286	0.04683	0.09391
0.04685	0.17417	0.06202	0.10305	0.09724	0.17662
0.07028	0.14634	0.0817	0.04918	0.13805	0.10534
0.19402	0.04773	0.07548	0.04599	0.1242	0.15148
0.07015	0.07247	0.08848	0.26877	0.06467	0.03997
0.05021	0.29852	0.0912	0.07074	0.06049	0.12618
0.03474	0.04582	0.0713	0.0434	0.11359	0.09189
0.04161	0.14482	0.1758	0.03661	0.11539	0.17039
0.00364	0.06171	0.08662	0.0655	0.07844	0.09599
0.00135	0.04527	0.044	0.12153	0.11786	0.03264
0.03936	0.09076	0.13464	0.07397	0.06859	0.11051
0.15995	0.00751	0.11426	0.08453	0.11078	0.12222
0.06561	0.03825	0.05281	0.09455	0.14045	0.14545
0.07524	0.17965	0.10316	0.16379	0.12973	0.13231
0.07271	0.03411	0.06792	0.06767	0.05552	0.10674
0.09017	0.03324	0.12244	0.06369	0.03317	0.06072
0.09944	0.02209	0.11658	0.11113	0.01352	0.08174
0.09293	0.17783	0.16784	0.09374	0.06245	0.03191
0.16557	0.02289	0.05217	0.07148	0.06669	0.12302
0.24685	0.06639	0.52808	0.04643	0.01954	0.05887
0.06624	0.0633	0.08992	0.0583	0.08457	0.08639
0.04638	0.0451	0.04308	0.0353	0.09086	0.06133
0.04659	0.05287	0.07325	0.04074	0.05913	0.05372
0.05965	0.1215	0.02178	0.12368	0.06997	0.08836
0.02054	0.08101	0.12767	0.18103	0.05488	0.06915
0.12161	0.08461	0.10844	0.10543	0.03696	0.07344
0.07984	0.01188	0.06959	0.09223	0.02063	0.0723
0.85271	0.09263	0.08666	0.03833	0.06938	0.09665
0.03332	0.02567	0.04899	0.09411	0.21126	0.03517
0.04517	0.06481	0.1192	0.07917	0.15657	0.09301
0.23617	0.0434	0.09891	0.07565	0.05387	0.04096
0.05504	0.09578	0.07895	0.0441	0.08949	0.07235
0.02507	0.03717	0.09129	0.06486	0.10209	0.06204
0.23615	0.04388	0.05647	0.14931	0.10847	0.12731
0.05651	0	0.06417	0.04925	0.01902	0.12625
0.03668	0.07081	0.12611	0.10263	0.09525	0.0782
0.0568	0.08325	0.03646	0.08834	0.76666	0.08013
0.09144	0.09142	0.04685	0.35273	0.05409	0.09263
0.10494	0.21321	0.13816	0.081	0.10161	0.07957
0.04059	0.08068	0.18314	0.10281	0.05357	0.12994
0.16431	0.07339	0.08538	0.16304	0.0627	0.03172
0.02259	0.08932	0.18079	0.03826	0.06662	0.18349
0.04449	0.0268	0.05914	0.06984	0.12222	0.04785
0.00825	0.03284	0.1103	0.0686	0.06535	0.09294
0.20706	0.05084	0.07748	0.10693	0.04721	0.09504
0.08621	0.09107	0.02205	0.06296	0.03263	0.03729
0.1695	0.09185	0.04351	0.09085	0.07363	0.16231
0.06001	0.0352	0.01645	0.52845	0.13544	0.10202
0.22793	0.07381	0.12251	0.04038	0.10584	0.07834
0.04805	0.11936	0.12485	0.07805	0.06263	0.07066
0.03151	0.06941	0.07836	0.12354	0.06405	0.07368
0.21411	0.05026	0.06224	0.12572	0.14463	0.05766
0.08167	0.05156	0.39147	0.02999	0.04518	0.11133
0.07716	0.10055	0.03137	0.06689	0.02237	0.09139
0.06354	0.11404	0.04453	0.10138	0.04979	0.06453
0.02996	0.12361	0.06539	0.06708	0.0645	0.08998
0.07055	0.03843	0.05402	0.13329	0.11442	0.06853
0.03848	0.05867	0.11185	0.06605	0.08227	0.06284
0.17209	0.05663	0.08998	0.02322	0.09162	0.05068
0.0655	0.18678	0.14118	0.19503	0.05475	0.05162
0.17806	0.08525	0.06989	0.05653	0.04128	0.05201
0.02604	0.0648	0.0658	0.03671	0.11386	0.05445
0.14745	0.04742	0.53424	0.0189	0.0613	0.06777
0.04761	0.18822	0.11131	0.05156	0.20772	0.08945
0.07764	0.11257	0.13144	0.13204	0.04464	0.05069
0.14582	0.10615	0.13307	0.0251	0.14264	0.0984
0.08617	0.04328	0.93782	0.10192	0.07097	0.15158
0.04753	0.26076	0.1557	0.15767	0.05682	0.19233
0.08589	0.03102	0.03019	0.10129	0.09417	0.06303
0.07808	0.08954	0.27431	0.03139	0.22143	0.05701
0.2124	0.03353	0.04888	0.09578	0.17694	0.06009
0.07518	0.07993	0.09376	0.0638	0.07271	0.08713
0.13531	0.05237	0.0456	0.13209	0.09083	0.08757
0.08458	0.03311	0.10065	0.0676	0.04708	0.05846
0.03128	0.05337	0.26624	0.09292	0.0632	0.0305
0.05202	0.082	0.04761	0.04532	0.01252	0.08097
0.07454	0.10657	0.11562	0.06907	0.02163	0.05091
0.061	0.07261	0.04586	0.0833	0.03557	0.04542
0.16514	0.05057	0.93782	0.02985	0.05783	0.05735
0.19547	0.07715	0.07084	0.0396	0.07495	0.10044
0.05977	0.05483	0.40663	0.0416	0.0881	0.04981
0.11603	0.06077	0.04997	0.05534	0.16185	0.11972
0.40623	0.03888	0.06886	0.06061	0.12942	0.1226
0.4405	0.1456	0.08055	0.05162	0.05726	0.09281
0.09596	0.23039	0.09539	0.1522	0.0458	0.06088
0.02166	0.16501	0.10853	0.03859	0.25345	0.09562
0.06967	0.04193	0.09596	0.11814	0.06211	0.03652
0.08593	0.18526	0.05225	0.10199	0.1119	0.07565
0.06288	0.17816	0.06906	0.06583	0.15263	0.07428
0.06797	0.06323	0.0914	0.01104	0.06166	0.0774
0.04043	0.0649	0.09599	0.08061	0.09916	0.0635
0.09629	0.05723	0.08899	0.09311	0.05087	0.10097
0.03235	0.0569	0.1082	0.089	0.12038	0.16097
0.04004	0.03167	0.096	0.08465	0.15103	0.05355
0.28495	0.05478	0.05784	0.05882	0.0989	0.07403
0.04897	0.06852	0.0903	0.10836	0.01214	0.04349
0.06715	0.06383	0.04195	0.15089	0.08304	0.0879
0.04184	0.13245	0.11926	0.21424	0.08029	0.02584
0.09374	0.05725	0.17335	0.02791	0.12915	0.1349
0.11722	0.08225	0.29708	0.06946	0.043	0.1208
0.05654	0.07158	0.06194	0.0638	0.10761	0.14782
0.05922	0.07237	0.40874	0.09369	0.05342	0.08697
0.04798	0.0913	0.11067	0.13698	0.04459	0.01739
0.06142	0.07279	0.07801	0.11865	0.07164	0.23127
0.04382	0.38705	0.11682	0.16878	0.05865	0.08963
0.07624	0.07856	0.06892	0.18684	0.0379	0.06073
0.59827	0.08348	0.04828	0.05944	0.03652	0.0782
0.04143	0.0743	0.16198	0.0723	0.13139	0.10246
0.16755	0.05034	0.07977	0.04561	0.05794	0.06489
0.09898	0.07721	0.0594	0.09525	0.09345	0.08594
0.05083	0.11417	0.03664	0.03371	0.10579	0.0618
0.08385	0.13502	0.02791	0.08735	0.11433	0.03695
0.0654	0.08916	0.03498	0.10259	0.04424	0.09274
0.08232	0.15313	0.19543	0.32816	0.11447	0.04107
0.03226	0.07263	0.0693	0.07165	0.05716	0.03436
0.04252	0.07989	0.01918	0.09824	0.01126	0.12639
0.19396	0.13495	0.07134	0.23852	0.20748	0.07677
0.17456	0.10138	0.02944	0.03005	0.01795	0.14681
0.05768	0.09304	0.0537	0.06629	0.097	0.06288
0.15325	0.06395	0.04065	0.03289	0.06415	0.05576
0.0492	0.06841	0.10184	0.09096	0.04943	0.04921
0.05683	0.20851	0.06805	0.0942	0.17858	0.06628
0.07645	0.08368	0.03496	0.0744	0.0384	0.01979
0.02136	0.07352	0.0324	0.07084	0.03933	0.13165
0.02074	0.05615	0.05251	0.14315	0.11811	0.07641
0.12301	0.03848	0.33849	0.09185	0.05089	0.06992
0.0405	0.06066	0.04855	0.08209	0.03594	0.07722
0.06767	0.21191	0.07754	0.06887	0.11633	0.04379
0.05683	0.06727	0.15454	0.07399	0.1102	0.14283
0.04859	0.12147	0.06161	0.07024	0.03552	0.09128
0.18246	0.0996	0.01715	0.10559	0.04647	0.08442
0.07852	0.2964	0.10128	0.2133	0.10938	0.07274
0.29513	0.02796	0.26195	0.07779	0.04209	0.09806
0.24021	0.04381	0.07726	0.10731	0.01324	0.0378
0.08864	0.06402	0.12866	0.04563	0.07403	0.15247
0.17649	0.31506	0.05847	0.08592	0.04153	0.07768
0.1407	0.07371	0.04747	0.05957	0.08049	0.0935
0.10427	0.09446	0.33399	0.06979	0.08569	0.11782
0.01375	0.06441	0.06259	0.03047	0.0456	0.18088
0.06646	0.03738	0.06449	0.11429	0.1115	0.0313
0.08432	0.13514	0.30316	0.05614	0.04124	0.03726
0.06459	0.04912	0.15528	0.08857	0.20609	0.07891
0.0165	0.10262	0.02693	0.04803	0.15598	0.07422
0.15677	0.12394	0.0315	0.1403	0.05921	0.08643
0.1153	0.04203	0.07517	0.18779	0.03197	0.072
0.03981	0.06832	0.04348	0.08963	0.11016	0.10078
0.04209	0.06472	0.02589	0.08657	0.0641	0.0816
0.03495	0.11466	0.20334	0.08749	0.05798	0.12743
0.45008	0.06749	0.06186	0.06288	0.05794	0.11541
0.10043	0.05329	0.20402	0.03171	0.05171	0.13975
0.09421	0.0403	0.0765	0.11731	0.04905	0.06904
0.05065	0.08691	0.12164	0.06684	0.06379	0.12126
0.03106	0.20826	0.10418	0.05549	0.06724	0.0669
0.40368	0.15294	0.16088	0.10026	0.15142	0.06094
0.06311	0.16733	0.08555	0.1106	0.0467	0.05844
0.0313	0.02276	0.05045	0.08154	0.10112	0.07158
0.05136	0.05691	0.03579	0.09283	0.06676	0.07649
0.05204	0.0469	0.03385	0.09406	0.07199	0.09433
0.04604	0.05709	0.08237	0.02645	0.07117	0.05792
0.07739	0.08239	0.06153	0.05735	0.06337	0.14079
0.03808	0.0291	0.06227	0.11989	0.06122	0.08636
0.06333	0.03506	0.06251	0.09096	0.07941	0.05834
0.05422	0.13017	0.08057	0.20851	0.10666	0.09726
0.14658	0.07207	0.29996	0.04934	0.08273	0.06782
0.07623	0.0675	0.07707	0.05318	0.04548	0.07015
0.15722	0.07553	0.05738	0.05493	0.03659	0.081
0.15541	0.11126	0.03939	0.14467	0.05349	0.05363
0.13529	0.06777	0.07008	0.02353	0.06778	0.08967
0.02945	0.03599	0.0395	0.06656	0.11347	0.14018
0.05292	0.03346	0.05056	0.05321	0.12602	0.08538
0.0571	0.03965	0.03177	0.06264	0.08355	0.07278
0.85402	0.02912	0.07126	0.10736	0.05664	0.23367
0.0727	0.02772	0.06543	0.04191	0.07089	0.0573
0.06601	0.0455	0.13399	0.0732	0.17522	0.02975
0.05492	0.0622	0.13938	0.07049	0.19275	0.07619
0.06255	0.07702	0.11021	0.0557	0.07061	0.10895
0.08156	0.07391	0.15316	0.07633	0.15419	0.05047
0.05536	0.07485	0.05074	0.09994	0.06772	0.08591
0.06288	0.11081	0.08657	0.10382	0.02784	0.09661
0.10795	0.06863	0.07831	0.05087	0.0453	0.0253
0.04014	0.08736	0.07267	0.04808	0.15377	0.07099
0.06533	0.07487	0.14682	0.11488	0.08212	0.09523
0.10942	0.16659	0.13324	0.1406	0.03643	0.08382
0.06444	0.06484	0.39538	0.1444	0.16947	0.15539
0.0247	0.09469	0.13333	0.09815	0.09137	0.05773
0.04043	0.05464	0.10303	0.02946	0.09748	0.05761
0.04757	0.08283	0.14235	0.07788	0.09062	0.09278
0.02691	0.10312	0.11083	0.09959	0.01486	0.04807
0.08515	0.03431	0.08882	0.06599	0.07017	0.05516
0.01963	0.11274	0.08032	0.12066	0.15156	0.13782
0.05484	0.20201	0.04097	0.03218	0.12395	0.06341
0.03364	0.06575	0.28461	0.03193	0.08689	0.05442
0.04467	0.07885	0.04823	0.1128	0.0541	0.09068
0.36917	0.08009	0.07329	0.0792	0.06183	0.02393
0.04121	0.07169	0.07131	0.03703	0.07475	0.03271
0.05941	0.09928	0.03905	0.07921	0.03968	0.11337
0.05349	0.03963	0.14743	0.05348	0.08303	0.05672
0.02549	0.10146	0.09054	0.10093	0.04721	0.04178
0.07581	0.14931	0.23114	0.08986	0.06858	0.21938
0.07774	0.04156	0.10249	0.08215	0.06191	0.05316
0.05515	0.05413	0.07834	0.07348	0.05129	0.03447
0.04417	0.06523	0.1242	0.035	0.14673	0.01827
0.28365	0.04567	0.21003	0.16959	0.01983	0.09033
0.06047	0.04731	0.08282	0.02743	0.11737	0.03262
0.04106	0.12163	0.06331	0.05912	0.06149	0.11084
0.03559	0.09532	0.08146	0.05206	0.08521	0.06643
0.46818	0.07481	0.12509	0.02502	0.06169	0.03092
0.07926	0.10066	0.07417	0.06492	0.0302	0.06624
0.06714	0.07051	0.07913	0.09248	0.06355	0.09037
0.06417	0.11176	0.29539	0.02202	0.11009	0.11629
0.21804	0.0557	0.04197	0.12432	0.20849	0.06156
0.05121	0.06068	0.09738	0.04535	0.14288	0.0457
0.05129	0.01792	0.06368	0.03227	0.07606	0.14576
0.08232	0.06251	0.14474	0.07264	0.05191	0.0941
0.01486	0.08407	0.07982	0.09224	0.17267	0.03655
0.05476	0.0413	0.1296	0.12902	0.12549	0.0982
0.19179	0.09466	0.06257	0.18142	0.03615	0.0421
0.16909	0.40462	0.05716	0.07057	0.10315	0.11389
0.05363	0.0853	0.02524	0.0371	0.04564	0.04751
0.06881	0.04596	0.12936	0.02478	0.1334	0.06703
0.10176	0.0637	0.04152	0.03925	0.08276	0.09468
0.06686	0.0773	0.08491	0.03892	0.05477	0.09533
0.12996	0.05258	0.04428	0.01889	0.05151	0.08585
0.54687	0.21358	0.09263	0.06719	0.02343	0.06055
0.06474	0.08668	0.08149	0.09791	0.05223	0.0569
0.08239	0.07173	0.33542	0.09772	0.05006	0.08411
0.1928	0.08044	0.06	0.04551	0.07962	0.1533
0.06442	0.04169	0.04204	0.0701	0.02757	0.06371
0.09038	0.08497	0.33957	0.08141	0.06285	0.06233
0.08808	0.17038	0.14103	0.14129	0.12299	0.04069
0.26122	0.06484	0.05162	0.16823	0.09216	0.03767
0.32252	0.07698	0.04234	0.05193	0.03695	0.04064
0.10763	0.17559	0.10624	0.06904	0.09086	0.05985
0.01887	0.03272	0.07111	0.0296	0.08059	0.13146
0.0964	0.07826	0.04916	0.05089	0.05672	0.04489
0.04943	0.08259	0.11899	0.0608	0.02539	0.07974
0.05861	0.03965	0.10614	0.06417	0.03448	0.06689
0.12246	0.0753	0.02648	0	0.0773	0.07325
0.07546	0.08331	0.05672	0.02701	0.04229	0.07962
0.03261	0.18965	0.12087	0.11109	0.06114	0.08207
0.06298	0.01571	0.05037	0.12167	0.07364	0.04286
0.13495	0.10231	0.11517	0.08782	0.10513	0.12511
0.03904	0.03325	0.04135	0.05375	0.06004	0.01644
0.06183	0.02198	0.05459	0.05443	0.10635	0.21103
0.30629	0.08182	0.0629	0.05815	0.04256	0.05941
0.13296	0.04635	0.03878	0.04465	0.14159	0.04401
0.11064	0.08933	0.04729	0.04183	0.24119	0.15956
0.05931	0.08003	0.064	0.07266	0.02867	0.08423
0.06127	0.06896	0.05541	0.07815	0.12659	0.11262
0.14395	0.06333	0.13472	0.12704	0.08412	0.05955
0.05366	0.07571	0.06708	0.12036	0.05804	0.00257
0.01627	0.02982	0.06574	0.05672	0.01858	0.20819
0.12532	0.10805	0.06236	0.08672	0.05853	0.03112
0.12597	0.10926	0.08072	0.07394	0.0781	0.02909
0.13598	0.09603	0.08206	0.09677	0.09578	0.05026
0.06868	0.04084	0.04743	0.04	0.06592	0.06223
0.08183	0.17402	0.09267	0.08439	0.05529	0.0643
0.07072	0.08749	0.11254	0.04838	0.11393	0.09362
0.05792	0.04327	0.12409	0.13669	0.05868	0.05344
0.02228	0.08297	0.01836	0.0372	0.0698	0.03097
0.08731	0.07735	0.04008	0.04506	0.12538	0.03091
0.03209	0.18744	0.07072	0.03164	0.04947	0.07408
0.02859	0.1112	0.08036	0.03853	0.23208	0.09078
0.04802	0.05035	0.05461	0.08968	0.07103	0.07224
0.08733	0.04847	0.07119	0.11489	0.12889	0.08439
0.03835	0.02299	0.04193	0.0168	0.04737	0.10037
0.09414	0.08149	0.09645	0.06902	0.2111	0.13313
0.08042	0.03896	0.12101	0.08414	0.03985	0.10273
0.18475	0.02944	0.18209	0.12188	0.02948	0.07632
0.0432	0.12347	0.07737	0.07889	0.05535	0.03166
0.05216	0.04879	0.07067	0.02114	0.07179	0.05068
0.10983	0.05087	0.07217	0.04451	0.11697	0.04698
0.0536	0.12411	0.06841	0.04079	0.0439	0.03643
0.03032	0.08546	0.04843	0.07265	0.05091	0.10492
0.05542	0.34934	0.11402	0.16443	0.08133	0.12451
0.08634	0.02555	0.06899	0.02253	0.09654	0.11569
0.07846	0.03346	0.07575	0.07407	0.02013	0.05842
0.05056	0.13296	0.04892	0.10799	0.09381	0.04404
0.10401	0.13267	0.07206	0.07533	0.06404	0.02458
0.09524	0.14517	0.08378	0.10727	0.09421	0.03118
0.05959	0.03344	0.04765	0.06277	0.0337	0.09033
0.08742	0.06467	0.11078	0.11208	0.19599	0.04106
0.07343	0.07241	0.3239	0.09436	0.08153	0.07146
0.25591	0.0209	0.08115	0.05196	0.04688	0.13942
0.04706	0.07639	0.07579	0.06969	0.07727	0.05398
0.06185	0.0412	0.0432	0.0414	0.09222	0.13828
0.14385	0.08323	0.22723	0.03106	0.02792	0.04647
0.05515	0.06247	0.06594	0.08545	0.06672	0.15913
0.06045	0.13821	0.01491	0.1053	0.03049	0.05381
0.05552	0.23719	0.05687	0.11981	0.04772	0.05541
0.10913	0.05423	0.06215	0.13483	0.09215	0.09745
0.04209	0.0243	0.05015	0.02249	0.08272	0.23568
0.06667	0.0521	0.07347	0.03508	0.1259	0.03013
0.131	0.01996	0.05701	0.07255	0.09855	0.06995
0.06684	0.14219	0.05412	0.03471	0.15392	0.04379
0.08092	0.09511	0.07017	0.03705	0.06545	0.03985
0.04041	0.0801	0.01558	0.078	0.07406	0.23177
0.06023	0.12198	0.0571	0.15161	0.12398	0.08276
0.12235	0.09765	0.07482	0.09598	0.07215	0.0893
0.07828	0.07812	0.05003	0.04704	0.10535	0.18648
0.04978	0.02842	0.08048	0.05185	0.18509	0.08133
0.07953	0.06271	0.12502	0.06725	0.12153	0.09803
0.07179	0.04179	0.07052	0.02911	0.04919	0.05397
0.04525	0.05486	0.07144	0.14922	0.05221	0.07713
0.07417	0.07496	0.05835	0.18491	0.10206	0.19733
0.03951	0.13453	0.20159	0.13135	0.04426	0.07843
0.03609	0.07102	0.1215	0.11803	0.05558	0.10538
0.03988	0.23195	0.08425	0.11114	0.04815	0.07319
0.08655	0.08096	0.09928	0.05648	0.13722	0.11028
0.10475	0.03938	0.4787	0.11126	0.09937	0.07889
0.06843	0.03499	0.03965	0.07483	0.06706	0.06863
0.02842	0.0616	0.04456	0.02884	0.09397	0.07974
0.06306	0.0513	0.04808	0.11584	0.09823	0.03206
0.07589	0.03929	0.13003	0.05807	0.08438	0.12022
0.08447	0.15895	0.03225	0.05679	0.08292	0.04771
0.18372	0.18256	0.0611	0.04899	0.05779	0.05852
0.02892	0.01431	0.07478	0.09597	0.04504	0.14275
0.28592	0.04778	0.03586	0.08683	0.04648	0.06834
0.1312	0.09167	0.04471	0.1161	0.04374	0.0639
0.05621	0.02252	0.03762	0.09962	0.07355	0.14301
0.04225	0.05927	0.06804	0.0152	0.09811	0.05126
0.06606	0.01711	0.11111	0.02662	0.13753	0.06647
0.09865	0.0382	0.04868	0.02602	0.05766	0.20108
0.07631	0.11275	0.0588	0.05721	0.08896	0.10011
0.06676	0.02215	0.04914	0.08934	0.13458	0.02708
0.05085	0.05093	0.05833	0.03817	0.08646	0.07049
0.03249	0.08469	0.12747	0.05957	0.10002	0.10122
0.09555	0.08191	0.31382	0.14431	0.04103	0.0326
0.04868	0.05567	0.04855	0.03701	0.08117	0.16456
0.07965	0.04658	0.058	0.08454	0.11047	0.07589
0.10807	0.03453	0.07459	0.03485	0.1268	0.02932
0.05585	0.03645	0.07506	0.08207	0.0678	0.10229
0.04878	0.03819	0.2082	0.09811	0.0775	0.09111
0.10287	0.07604	0.28573	0.10074	0.16825	0.0667
0.04688	0.13008	0.40307	0.10179	0.0346	0.07734
0.08281	0.06743	0.19491	0.08108	0.09766	0.14642
0.10027	0.04397	0.10121	0.0703	0.02626	0.09263
0.10707	0.06187	0.16202	0.06726	0.11903	0.08301
0.34128	0.05362	0.04419	0.03541	0.13477	0.05018
0.02922	0.06329	0.08932	0.07105	0.08847	0.04033
0.09998	0.1156	0.06132	0.05059	0.15396	0.03317
0.08918	0.08095	0.04357	0.07144	0.05702	0.17107
0.04068	0.08822	0.06225	0.05212	0.08369	0.06864
0.05426	0.07138	0.0601	0.23286	0.04571	0.13484
0.03461	0.06584	0.07517	0.0357	0.04892	0.21882
0.06963	0.06984	0.06511	0.05594	0.12924	0.07018
0.07673	0.06806	0.05264	0.3246	0.05263	0.06817
0.06306	0.06515	0.08717	0.04982	0.07702	0.11182
0.09167	0.04944	0.13625	0.0585	0.06277	0.03296
0.06845	0.06743	0.05687	0.07785	0.07649	0.04364
0.07814	0.02357	0.06978	0.08604	0.09542	0.11504
0.07127	0.10473	0.05667	0.04743	0.12021	0.04162
0.16877	0.09497	0.15067	0.11641	0.0687	0.05289
0.06186	0.07362	0.1135	0.09612	0.03342	0.08472
0.06018	0.03224	0.12923	0.03738	0.14466	0.07599
0.13014	0.17379	0.06177	0.10014	0.09564	0.13969
0.68259	0.09653	0.1002	0.04715	0.08537	0.09268
0.05803	0.03254	0.06505	0.09071	0.02794	0.3805
0.06551	0.15772	0.11756	0.1457	0.12419	0.09165
0.11475	0.05464	0.05204	0.04081	0.08834	0.11501
0.19363	0.10549	0.06348	0.07147	0.08446	0.10162
0.10779	0.05504	0.05246	0.03644	0.06575	0.121
0.04695	0.03779	0.0189	0.08089	0.05439	0.09335
0.15587	0.0154	0.03988	0.1008	0.06825	0.09552
0.09079	0.04559	0.06664	0.04912	0.05422	0.08257
0.03328	0.04964	0.06534	0.07097	0.05434	0.08825
0.08599	0.06036	0.03702	0.02165	0.06422	0.08543
0.06959	0.18412	0.07967	0.07212	0.0881	0.16623
0.06224	0.09546	0.10495	0.03461	0.02458	0.1346
0.29501	0.09354	0.08366	0.08451	0.05598	0.03696
0.04594	0.21048	0.06855	0.06008	0.13924	0.08641
0.1645	0.06644	0.08166	0.04641	0.06697	0.09291
0.06722	0.10277	0.08731	0.19426	0.09819	0.43939
0.10153	0.09907	0.06891	0.14402	0.05071	0.06375
0.02293	0.17164	0.04653	0.04434	0.21658	0.07518
0.06637	0.07885	0.03052	0.02822	0.2431	0.08104
0.1949	0.20214	0.10792	0.0494	0.0726	0.13142
0.03479	0.09937	0.06626	0.05554	0.03107	0.08612
0.10209	0.13267	0.05796	0.03353	0.07766	0.04163
0.03466	0.05637	0.10219	0.24173	0.10568	0.05687
0.07599	0.33399	0.03963	0.09327	0.03172	0.06342
0.1361	0.06196	0.03971	0.08297	0.07353	0.11757
0.11765	0.0894	0.19236	0.03337	0.0487	0.09634
0.15217	0.0665	0.09068	0.05892	0.11535	0.07519
0.06242	0.05232	0.03969	0.13362	0.07453	0.05392
0.04947	0.13824	0.05847	0.09221	0.07539	0.11571
0.1197	0.36162	0.02729	0.06477	0.07483	0.06731
0.18076	0.04392	0.01419	0.0576	0.18903	0.13628
0.048	0.05232	0.05073	0.05489	0.14667	0.08286
0.05794	0.11162	0.05672	0.05145	0.05952	0.04299
0.03525	0.15155	0.05411	0.02307	0.05053	0.03348
0.07504	0.12968	0.06607	0.07562	0.0985	0.18394
0.05911	0.08828	0.04302	0.06117	0.06276	0.05964
0.03347	0.10997	0.03377	0.02841	0.03843	0.14114
0.15762	0.14307	0.08901	0.06743	0.10016	0.04456
0.05952	0.07338	0.01946	0.0899	0.10069	0.07307
0.04545	0.16491	0.04802	0.07215	0.05365	0.03071
0.15934	0.11204	0.34512	0.06236	0.12769	0.19197
0.10716	0.09046	0.09994	0.04207	0.15716	0.11314
0.08248	0.07054	0.04907	0.04934	0.09579	0.18497
0.03202	0.15685	0.11875	0.12697	0.06521	0.0111
0.05876	0.06035	0.05598	0.14721	0.04843	0.09551
0.06196	0.02189	0.02533	0.0715	0.15482	0.1549
0.06792	0.06429	0.02462	0.10312	0.07631	0.07325
0.02558	0.0841	0.02074	0.04822	0.07993	0.15435
0.13716	0.09367	0.04634	0.1034	0.12573	0.03149
0.06462	0.07758	0.06435	0.11941	0.33108	0.22056
0.06253	0.06843	0.01783	0.05489	0.12045	0.04999
0.032	0.06126	0.0381	0.08583	0.06959	0.11161
0.0488	0.02259	0.08816	0.04743	0.08572	0.07933
0.06934	0.04744	0.11335	0.08445	0.04069	0.06678
0.08469	0.09609	0.12711	0.1898	0.14263	0.08402
0.11642	0.06403	0.02666	0.02937	0.12292	0.09201
0.10879	0.07631	0.1904	0.1342	0.14698	0.13699
0.1926	0.12053	0.2848	0.11313	0.11366	0.02708
0.02763	0.13163	0.0279	0.08913	0.08476	0.03782
0.07915	0.05068	0.17537	0.04659	0.09902	0.11013
0.04755	0.14289	0.03156	0.09255	0.03203	0.01059
0.18861	0.06096	0.03427	0.05623	0.07345	0.16642
0.07214	0.04272	0.1693	0.08057	0.06074	0.05528
0.0667	0.13902	0.11402	0.07976	0.01646	0.09151
0.09169	0.07835	0.01772	0.07244	0.05398	0.1097
0.09062	0.0634	0.01677	0.13094	0.07254	0.14912
0.02909	0.05262	0.02641	0.08067	0.12618	0.11459
0.19784	0.07217	0.24181	0.02975	0.0818	0.10327
0.1183	0.04848	0.0588	0.05402	0.04089	0.03504
0.09711	0.13284	0.11201	0.03816	0.27606	0.04868
0.08972	0.05582	0.06074	0.04071	0.06856	0.12205
0.05392	0.04028	0.1675	0.11871	0.14721	0.07663
0.05224	0.21258	0.04634	0.08454	0.10978	0.1302
0.08212	0.07002	0.05145	0.14076	0.07844	0.10851
0.13675	0.11217	0.02824	0.04334	0.07491	0.11343
0.10849	0.06422	0.04773	0.08371	0.04086	0.1289
0.04056	0.11877	0.08583	0.03461	0.12477	0.17125
0.07296	0.07454	0.05439	0.09065	0.18467	0.03036
0.05873	0.09668	0.02948	0.16767	0.1462	0.09534
0.09267	0.06485	0.20412	0.03861	0.17417	0.00674
0.07238	0.0493	0.04015	0.14251	0.10814	0.05449
0.03013	0.04948	0.12248	0.06102	0.13838	0.03301
0.05669	0.04114	0.08086	0.07395	0.07138	0.24993
0.24124	0.1372	0.0942	0.06055	0.15706	0.06782
0.04695	0.12156	0.06537	0.06653	0.07275	0.06998
0.06264	0.07374	0.02471	0.12769	0.09758	0.11352
0.04104	0.04803	0.048	0.10285	0.11125	0.18742
0.06709	0.01975	0.02174	0.11557	0.10859	0.02286
0.11891	0.08651	0.0559	0.07543	0.09248	0.03863
0.02686	0.06666	0.13106	0.06965	0.06833	0.04503
0.09821	0.07127	0.09781	0.09569	0.04933	0.07043
0.03429	0.11557	0.12205	0.03167	0.0668	0.06772
0.08765	0.11242	0.068	0.12141	0.08552	0.03458
0.08782	0.23661	0.05669	0.08351	0.04127	0.09939
0.08679	0.04292	0.04131	0.18001	0.06848	0.15252
0.1451	0.05886	0.09954	0.20542	0.04517	0.07467
0.05173	0.08164	0.0401	0.07019	0.08008	0.07591
0.04229	0.08627	0.11457	0.05895	0.10584	0.01972
0.03924	0.20883	0.05381	0.02735	0.14917	0.07871
0.12946	0.1208	0.08308	0.04659	0.09003	0.10903
0.11911	0.05383	0.12145	0.17924	0.31237	0.03938
0.12982	0.03952	0.07948	0.09786	0.07857	0.08985
0.14716	0.08282	0.10306	0.08247	0.02776	0.09652
0.03153	0.09281	0.09239	0.10971	0.09101	0.15586
0.05274	0.03698	0.10542	0.22942	0.155	0.21898
0.06978	0.12806	0.1068	0.10442	0.02824	0.01392
0.07469	0.00976	0.05605	0.10665	0.07295	0.14569
0.1154	0.07595	0.08672	0.15322	0.06195	0.08232
0.05156	0.06616	0.0358	0.06582	0.06449	0.04186
0.11692	0.03014	0.07583	0.10898	0.07411	0.26866
0.05208	0.11398	0.05154	0.17291	0.07543	0.0852
0.03044	0.07897	0.02212	0.07359	0.06304	0.11002
0.07176	0.14645	0.04323	0.18447	0.02422	0.01759
0.0765	0.0808	0.08178	0.06434	0.08761	0.10921
0.08805	0.07471	0.05557	0.08576	0.21557	0.05687
0.13125	0.07657	0.03524	0.08834	0.0875	0.10331
0.08312	0.07126	0.08084	0.02989	0.15206	0.05766
0.0968	0.04193	0.07647	0.0593	0.08646	0.11482
0.13678	0.06207	0.04396	0.11795	0.04107	0.0616
0.15375	0.03663	0.12582	0.05211	0.06089	0.05494
0.09873	0.06571	0.09812	0.04667	0.05824	0.07171
0.09982	0.07976	0.03333	0.13589	0.05979	0.12702
0.07114	0.09275	0.07531	0.1751	0.08713	0.04913
0.01199	0.04815	0.10749	0.07244	0.12263	0.08652
0.03411	0.08611	0.05629	0.08332	0.13924	0.04942
0.02574	0.05468	0.0863	0.20032	0.04239	0.04099
0.07004	0.03911	0.14553	0.05296	0.16276	0.11676
0.14542	0.04578	0.04438	0.10283	0.05717	0.03714
0.04219	0.05279	0.12649	0.10863	0.11567	0.08107
0.18593	0.07846	0.10251	0.09484	0.09733	0.06506
0.04997	0.09016	0.10091	0.09528	0.0834	0.04652
0.0887	0.03391	0.08307	0.0507	0.0416	0.06658
0.12914	0.0411	0.0449	0.10153	0.04296	0.11006
0.04675	0.04969	0.07514	0.04267	0.13325	0.10174
0.13744	0.03597	0.07676	0.13185	0.06282	0.08072
0.07382	0.0796	0.04987	0.06789	0.13674	0.07898
0.04997	0.02095	0.04462	0.06245	0.15957	0.06328
0.07505	0.11635	0.12685	0.09151	0.05314	0.28787
0.03164	0.04352	0.04487	0.08123	0.04827	0.12905
0.07329	0.10907	0.11488	0.08547	0.0653	0.12398
0.08871	0.05656	0.31123	0.29054	0.14326	0.07676
0.04055	0.09074	0.12589	0.0834	0.07371	0.08535
0.06328	0.05844	0.06238	0.11762	0.12427	0.0347
0.04553	0.11991	0.05027	0.22221	0.05232	0.05918
0.04129	0.06638	0.10483	0.03829	0.11212	0.13884
0.08919	0.07999	0.08472	0.08754	0.04359	0.08361
0.07285	0.11835	0.06137	0.06384	0.10375	0.06024
0.13404	0.21676	0.08528	0.19737	0.15466	0.09165
0.01268	0.03456	0.06605	0.16672	0.03954	0.09409
0.03888	0.05012	0.0815	0.20504	0.20507	0.14545
0.02559	0.05581	0.08049	0.09657	0.14445	0.07503
0.09117	0.06273	0.15068	0.02357	0.05641	0.05079
0.09543	0.04787	0.03094	0.09707	0.07802	0.07611
0.03613	0.03157	0.03019	0.0895	0.02607	0.244
0.04728	0.05498	0.03356	0.0679	0.08996	0.05447
0.06055	0.18723	0.09848	0.11517	0.05748	0.12
0.02988	0.04611	0.0868	0.15812	0.05409	0.10023
0.11034	0.04022	0.07169	0.04388	0.22601	0.0731
0.02561	0.03354	0.11251	0.03107	0.05761	0.08915
0.06386	0.04462	0.03263	0.18256	0.13851	0.10081
0.05646	0.10268	0.0301	0.07162	0.2716	0.16798
0.15148	0.12471	0.06673	0.21791	0.05466	0.08134
0.07688	0.06564	0.0849	0.12477	0.07193	0.04172
0.07852	0.05722	0.03401	0.19412	0.09461	0.02514
0.06718	0.07283	0.0642	0.04445	0.12336	0.1819
0.00739	0.04663	0.06727	0.05499	0.04919	0.21448
0.09246	0.05789	0.17915	0.05455	0.0284	0.14106
0.12168	0.07178	0.06543	0.21779	0.05864	0.08345
0.04291	0.09371	0.03226	0.09845	0.16536	0.07092
0.07342	0.06685	0.07085	0.09859	0.12686	0.03853
0.03774	0.02256	0.0732	0.11753	0.15619	0.08454
0.07511	0.02252	0.10159	0.03002	0.11873	0.07609
0.04641	0.0517	0.11267	0.0537	0.1395	0.0462
0.15705	0.02945	0.08446	0.07087	0.10076	0.04654
0.0203	0.04741	0.10551	0.0839	0.09024	0.05409
0.04116	0.06713	0.05511	0.03537	0.08706	0.08046
0.03706	0.03126	0.17815	0.05935	0.09401	0.08803
0.19903	0.08654	0.11557	0.06493	0.12048	0.08249
0.14386	0.05107	0.05813	0.14112	0.05687	0.05736
0.10342	0.04162	0.09257	0.03896	0.15918	0.10893
0.06391	0.04946	0.03614	0.06312	0.11172	0.0565
0.03824	0.09536	0.03347	0.0463	0.06258	0.11684
0.13041	0.03516	0.02295	0.06306	0.10338	0.02299
0.15694	0.11726	0.07411	0.12582	0.11173	0.0311
0.09624	0.02923	0.20693	0.14944	0.07327	0.04642
0.09352	0.27927	0.17081	0.03771	0.05689	0.0576
0.06351	0.07347	0.09883	0.03473	0.05277	0.08548
0.04825	0.06571	0.12017	0.08996	0.06388	0.10473
0.06717	0.06406	0.05718	0.08138	0.08673	0.0644
0.07927	0.07029	0.0444	0.15638	0.1753	0.13921
0.1305	0.0542	0.10313	0.04202	0.16557	0.10715
0.07052	0.13251	0.07022	0.0291	0.07373	0.12218
0.08653	0.0655	0.10845	0.07023	0.05207	0.08086
0.03069	0.13069	0.05758	0.15631	0.06668	0.05396
0.13409	0.11775	0.06314	0.11494	0.06317	0.067
0.10231	0.00732	0.08759	0.1337	0.18442	0.09791
0.09024	0.08349	0.04097	0.05417	0.14877	0.11633
0.09972	0.11668	0.06623	0.08377	0.11208	0.08699
0.02438	0.03224	0.11487	0.40046	0.23265	0.10269
0.11332	0.01874	0.10267	0.03835	0.19694	0.03524
0.09386	0.15009	0.01825	0.03846	0.06911	0.1789
0.03645	0.07378	0.13392	0.05061	0.0548	0.02847
0.05635	0.02801	0.04183	0.31789	0.06741	0.06434
0.04148	0.03468	0.09329	0.02087	0.0415	0.09005
0.13622	0.10041	0.06863	0.05873	0.03428	0.10697
0.16895	0.04937	0.04359	0.01696	0.06488	0.15486
0.05425	0.03245	0.06682	0.0544	0.0385	0.07328
0.09627	0.03304	0.05793	0.02806	0.14924	0.04177
0.16982	0.05215	0.10704	0.1283	0.05307	0.13309
0.06346	0.05374	0.06471	0.08893	0.05287	0.11946
0.05604	0.09151	0.08481	0.06531	0.063	0.08743
0.23819	0.02971	0.19565	0.10142	0.09348	0.12093
0.08813	0.19413	0.07329	0.06765	0.13412	0.07826
0.12921	0.03708	0.15877	0.03364	0.14447	0.07118
0.09057	0.08296	0.06831	0.18889	0.1156	0.04786
0.10101	0.05394	0.10155	0.10823	0.11043	0.08722
0.26756	0.07895	0.04006	0.04255	0.0866	0.04598
0.1692	0.03727	0.1052	0.01145	0.03357	0.09783
0.11779	0.08838	0.0202	0.03217	0.03242	0.09232
0.09686	0.14271	0.09992	0.06865	0.06062	0.06643
0.08106	0.0601	0.04151	0.08275	0.05468	0.10214
0.1098	0.01311	0.08177	0.04917	0.12528	0.08762
0.10188	0.01754	0.02382	0.19756	0.07904	0.04519
0.0529	0.12779	0.17147	0.05978	0.17174	0.23782
0.09437	0.1471	0.04456	0.06775	0.03597	0.06584
0.04889	0.04996	0.05709	0.07532	0.06197	0.04226
0.0162	0.13363	0.09933	0.10697	0.02885	0.13233
0.09553	0.08311	0.03391	0.11043	0.1014	0.08668
0.09377	0.13685	0.09163	0.10294	0.21033	0.07413
0.11774	0.10725	0.01862	0.15802	0.10478	0.07924
0.07714	0.14618	0.09798	0.10948	0.1241	0.31106
0.08115	0.07129	0.10516	0.12641	0.13205	0.07501
0.04765	0.02929	0.0651	0.08468	0.14828	0.02976
0.05855	0.03017	0.09471	0.12075	0.21456	0.11156
0.06884	0.10709	0.09827	0.12884	0.1363	0.16646
0.25173	0.06204	0.03065	0.06182	0.05958	0.08379
0.10985	0.04425	0.02946	0.07927	0.1281	0.04997
0.03738	0.05853	0.02697	0.06326	0.14282	0.05436
0.10516	0.02961	0.05525	0.04029	0.09794	0.11352
0.05758	0.1114	0.08331	0.03194	0.04242	0.11844
0.07896	0.05216	0.07737	0.05071	0.12164	0.4772
0.05339	0.04217	0.04601	0.06274	0.16358	0.16308
0.22081	0.05763	0.08936	0.08702	0.0495	0.09505
0.07259	0.05072	0.05853	0.14831	0.13081	0.1671
0.04908	0.05226	0.11686	0.27978	0.06853	0.12857
0.08966	0.03119	0.14034	0.10623	0.10512	0.04448
0.04789	0.03055	0.01131	0.04706	0.14684	0.04122
0.00346	0.10374	0.07255	0.10291	0.19486	0.09375
0.08827	0.05322	0.05577	0.0818	0.0385	0.06861
0.06052	0.04493	0.02595	0.05386	0.08682	0.05939
0.12111	0.08182	0.02176	0.0872	0.08135	0.07494
0.0886	0.06465	0.06408	0.07059	0.08003	0.03343
0.18682	0.05257	0.10009	0.0968	0.05176	0.03618
0.17531	0.02978	0.09526	0.0874	0.05264	0.05279
0.03934	0.16833	0.08338	0.0366	0.05155	0.05079
0.22451	0.02751	0.08978	0.14728	0.02336	0.05554
0.08241	0.06086	0.06515	0.08133	0.13071	0.13738
0.18212	0.04024	0.11597	0.04944	0.07283	0.0429
0.09933	0.09341	0.04565	0.05529	0.10237	0.14734
0.05452	0.07877	0.0549	0.04581	0.05034	0.09811
0.10375	0.06739	0.04124	0.07564	0.04631	0.1181
0.05138	0.08105	0.04443	0.07747	0.08772	0.10179
0.09877	0.07389	0.01158	0.07966	0.06113	0.10266
0.09216	0.04226	0.06329	0.08533	0.07569	0.05916
0.06536	0.08237	0.06735	0.05328	0.08322	0.07526
0.03531	0.06541	0.08311	0.09477	0.09814	0.08375
0.05087	0.04089	0.03307	0.14101	0.08439	0.17071
0.02766	0.15006	0.1326	0.07567	0.06383	0.10644
0.07058	0.18261	0.04672	0.09673	0.13036	0.06574
0.03701	0.054	0.08219	0.09085	0.05615	0.05501
0.03253	0.1815	0.07437	0.25224	0.02758	0.04713
0.04109	0.12358	0.07686	0.04849	0.11221	0.05758
0.10321	0.07278	0.0135	0.042	0.17309	0.08074
0.0574	0.09389	0.12889	0.08962	0.04611	0.08729
0.0222	0.07637	0.09029	0.09263	0.08123	0.05468
0.04736	0.08467	0.06947	0.04445	0.07634	0.03952
0.02182	0.02249	0.08657	0.03653	0.20162	0.04456
0.02757	0.12498	0.13818	0.09186	0.11218	0.07377
[truncated: 4,527 more rows]
