# Supplementary material for: Nellie: automated organelle segmentation, tracking and hierarchical feature extraction in 2D/3D live-cell microscopy
Source: Nat Methods. 2025 Feb 27;22(4):751–63. doi: 10.1038/s41592-025-02612-7 (PMC11978511; doi:10.1038/s41592-025-02612-7)
Supplement: Supplementary file 15 — Raw data for runtime comparisons. [file 41592_2025_2612_MOESM15_ESM.csv]

dimensions	size (mb)	preprocessing	segmentation	mocap marking	tracking	segmentation time	tracking time	system	pipeline
TZYX	3.7	3	1.74	0.837	0.145	4.74	0.982	macos cpu	nellie
TZYX	7.3	5.867	2.772	1.543	0.203	8.639	1.746	macos cpu	nellie
TZYX	14.6	11.865	8.351	2.922	0.311	20.216	3.233	macos cpu	nellie
TZYX	29.2	22.856	16.118	5.628	0.593	38.974	6.221	macos cpu	nellie
TZYX	58.3	45.772	17.161	11.221	1.16	62.933	12.381	macos cpu	nellie
TZYX	116.6	89.95	82.54	23.61	3	172.49	26.61	macos cpu	nellie
TZYX	233.1	246.946	182.64	54.688	7.756	429.586	62.444	macos cpu	nellie
TZYX	466.3	380.634	363.97	114.385	22.395	744.604	136.78	macos cpu	nellie
TZYX	932.5	791.107	740.264	275.921	77.744	1531.371	353.665	macos cpu	nellie
TZYX	1865	1854.488	1483.623	543.798	287.047	3338.111	830.845	macos cpu	nellie
TZYX	3.7	0.6	4.096	0.433	0.38	4.696	0.813	windows gpu	nellie
TZYX	7.3	0.948	3.884	0.583	0.471	4.832	1.054	windows gpu	nellie
TZYX	14.6	1.3	7.3	0.807	0.627	8.6	1.434	windows gpu	nellie
TZYX	29.2	2.292	9.501	1.121	0.961	11.793	2.082	windows gpu	nellie
TZYX	58.3	3.951	7.612	1.763	1.815	11.563	3.578	windows gpu	nellie
TZYX	116.6	6.319	27.333	2.973	3.219	33.652	6.192	windows gpu	nellie
TZYX	233.1	11.761	54.695	5.606	5.544	66.456	11.15	windows gpu	nellie
TZYX	466.3	22.424	102.852	11.27	10.729	125.276	21.999	windows gpu	nellie
TZYX	932.5	44.205	200.927	33.518	22.187	245.132	55.705	windows gpu	nellie
TZYX	1865	142.66	401.996	97.228	62.552	544.656	159.78	windows gpu	nellie
TZYX	3.7		36.971			36.971		macos cpu	mitograph
TZYX	7.3		81.959			81.959		macos cpu	mitograph
TZYX	14.6		159.2			159.2		macos cpu	mitograph
TZYX	29.2		311.187			311.187		macos cpu	mitograph
TZYX	58.3		580.116			580.116		macos cpu	mitograph
TZYX	116.6		1101.094			1101.094		macos cpu	mitograph
TZYX	233.1		2524.903			2524.903		macos cpu	mitograph
TZYX	466.3		5993.59			5993.59		macos cpu	mitograph
TZYX	932.5		18276.404			18276.404		macos cpu	mitograph
TZYX	1865		61866.558			61866.558		macos cpu	mitograph
TZYX	3.7		10.119		5.028	10.119	5.028	macos cpu	mitometer
TZYX	7.3		19.469		11.341	19.469	11.341	macos cpu	mitometer
TZYX	14.6		38.188		21.452	38.188	21.452	macos cpu	mitometer
TZYX	29.2		75.678		42.434	75.678	42.434	macos cpu	mitometer
TZYX	58.3		150.397		77.289	150.397	77.289	macos cpu	mitometer
TZYX	116.6		301.772		146.733	301.772	146.733	macos cpu	mitometer
TZYX	233.1		599.106		294.021	599.106	294.021	macos cpu	mitometer
TZYX	466.3		1196.711		629.204	1196.711	629.204	macos cpu	mitometer
TZYX	932.5		2443.487		1150.111	2443.487	1150.111	macos cpu	mitometer
TZYX	1865		4880.905		2381.075	4880.905	2381.075	macos cpu	mitometer
TZYX	3.7				2.279		2.279	macos cpu	mitotnt
TZYX	7.3				1.079		1.079	macos cpu	mitotnt
TZYX	14.6				2.608		2.608	macos cpu	mitotnt
TZYX	29.2				7.782		7.782	macos cpu	mitotnt
TZYX	58.3				32.682		32.682	macos cpu	mitotnt
TZYX	116.6				176.484		176.484	macos cpu	mitotnt
TZYX	233.1				1171.39		1171.39	macos cpu	mitotnt
TZYX	466.3				30128.2678		30128.2678	macos cpu	mitotnt
TZYX	932.5						0	macos cpu	mitotnt
TZYX	1865						0	macos cpu	mitotnt
