# Supplementary material for: Nellie: automated organelle segmentation, tracking and hierarchical feature extraction in 2D/3D live-cell microscopy
Source: Nat Methods. 2025 Feb 27;22(4):751–63. doi: 10.1038/s41592-025-02612-7 (PMC11978511; doi:10.1038/s41592-025-02612-7)
Supplement: Supplementary file 16 — Raw data for segmentation comparison and benchmarking against SOTA organelle-segmentation algorithms. [file 41592_2025_2612_MOESM16_ESM.zip]

Archive with 30 entries (29 files):
- seg_sim_exported_data/
- __MACOSX/._seg_sim_exported_data
- seg_sim_exported_data/Multigrid_F1_lv5_triangle.txt
- __MACOSX/seg_sim_exported_data/._Multigrid_F1_lv5_triangle.txt
- seg_sim_exported_data/px_size_iou.txt
- __MACOSX/seg_sim_exported_data/._px_size_iou.txt
- seg_sim_exported_data/IoU_Multigrid_F1_lv5_mitograph.txt
- __MACOSX/seg_sim_exported_data/._IoU_Multigrid_F1_lv5_mitograph.txt
- seg_sim_exported_data/Multigrid_F1_lv5_mitograph.txt
- __MACOSX/seg_sim_exported_data/._Multigrid_F1_lv5_mitograph.txt
- seg_sim_exported_data/IoU_Multigrid_F1_lv5_nellie.txt
- __MACOSX/seg_sim_exported_data/._IoU_Multigrid_F1_lv5_nellie.txt
- seg_sim_exported_data/Multigrid_F1_lv5_otsu.txt
- __MACOSX/seg_sim_exported_data/._Multigrid_F1_lv5_otsu.txt
- seg_sim_exported_data/separation_iou.txt
- __MACOSX/seg_sim_exported_data/._separation_iou.txt
- seg_sim_exported_data/IoU_Multigrid_F1_lv5_otsu.txt
- __MACOSX/seg_sim_exported_data/._IoU_Multigrid_F1_lv5_otsu.txt
- seg_sim_exported_data/Multigrid_F1_lv5_mitometer.txt
- __MACOSX/seg_sim_exported_data/._Multigrid_F1_lv5_mitometer.txt
- seg_sim_exported_data/IoU_Multigrid_F1_lv5_mitometer.txt
- __MACOSX/seg_sim_exported_data/._IoU_Multigrid_F1_lv5_mitometer.txt
- seg_sim_exported_data/IoU_Multigrid_F1_lv5_triangle.txt
- __MACOSX/seg_sim_exported_data/._IoU_Multigrid_F1_lv5_triangle.txt
- seg_sim_exported_data/separation_f1.txt
- __MACOSX/seg_sim_exported_data/._separation_f1.txt
- seg_sim_exported_data/px_size_f1.txt
- __MACOSX/seg_sim_exported_data/._px_size_f1.txt
- seg_sim_exported_data/Multigrid_F1_lv5_nellie.txt
- __MACOSX/seg_sim_exported_data/._Multigrid_F1_lv5_nellie.txt
