# Supplementary material for: Nellie: automated organelle segmentation, tracking and hierarchical feature extraction in 2D/3D live-cell microscopy
Source: Nat Methods. 2025 Feb 27;22(4):751–63. doi: 10.1038/s41592-025-02612-7 (PMC11978511; doi:10.1038/s41592-025-02612-7)
Supplement: Supplementary file 16 — Raw data for segmentation comparison and benchmarking against SOTA organelle-segmentation algorithms. [file 41592_2025_2612_MOESM16_ESM.zip › seg_sim_exported_data/Multigrid_F1_lv5_triangle.txt]

Noise	Triangle	Triangle	Triangle
8	1.0000000000	0.0000000000	10
16	1.0000000000	0.0000000000	10
32	1.0000000000	0.0000000000	10
64	1.0000000000	0.0000000000	10
128	1.0000000000	0.0000000000	10
256	0.9283333333	0.1399503880	10
512	0.5624365079	0.2010941993	10
1024	0.0576907753	0.0110925713	10
2048	0.0000000000	0.0000000000	10
4096	0.0000000000	0.0000000000	10
8192	0.0000000000	0.0000000000	10
16384	0.0000000000	0.0000000000	10
32768	0.0000000000	0.0000000000	10
