# Supplementary material for: Nellie: automated organelle segmentation, tracking and hierarchical feature extraction in 2D/3D live-cell microscopy
Source: Nat Methods. 2025 Feb 27;22(4):751–63. doi: 10.1038/s41592-025-02612-7 (PMC11978511; doi:10.1038/s41592-025-02612-7)
Supplement: Supplementary file 16 — Raw data for segmentation comparison and benchmarking against SOTA organelle-segmentation algorithms. [file 41592_2025_2612_MOESM16_ESM.zip › seg_sim_exported_data/px_size_iou.txt]

Noise level	Nellie	Nellie	Nellie	Mitometer	Mitometer	Mitometer	Mitograph	Mitograph	Mitograph	Otsu	Otsu	Otsu	Triangle	Triangle	Triangle
128	0.4576211362	0.3126178591	32	0.4455060247	0.1942844315	32	0.2530876032	0.1576306459	32	0.8406855747	0.1731899276	32	0.2296791703	0.1453969123	32
256	0.4786019679	0.2950259350	32	0.4139401721	0.1526091251	32	0.2307052607	0.1595048950	32	0.6176237738	0.3897534528	32	0.0623067738	0.1099716573	32
512	0.5144692227	0.2665595419	32	0.4145766973	0.1475177900	32	0.2260374576	0.1578313615	32	0.5792087180	0.4185631833	32	0.0000000000	0.0000000000	32
1024	0.4744012891	0.3165914199	32	0.0000000000	0.0000000000	32	0.2544733655	0.1587350804	32	0.4070701034	0.4503859391	32	0.0000000000	0.0000000000	32
2048	0.4562843668	0.3543056658	32	0.0021130161	0.0048380912	32	0.2603715761	0.1512260391	32	0.2261601378	0.4015133242	32	0.0000000000	0.0000000000	32
4096	0.3156872631	0.3668303108	32	0.0015194527	0.0034959553	32	0.2437995068	0.1787017029	32	0.1216894644	0.3271162818	32	0.0000000000	0.0000000000	32
8192	0.1866411667	0.3101122583	32	0.0013293300	0.0030114843	32	0.0144508671	0.0817464487	32	0.0298080397	0.1686197359	32	0.0000000000	0.0000000000	32
