# Supplementary material for: Nellie: automated organelle segmentation, tracking and hierarchical feature extraction in 2D/3D live-cell microscopy
Source: Nat Methods. 2025 Feb 27;22(4):751–63. doi: 10.1038/s41592-025-02612-7 (PMC11978511; doi:10.1038/s41592-025-02612-7)
Supplement: Supplementary file 16 — Raw data for segmentation comparison and benchmarking against SOTA organelle-segmentation algorithms. [file 41592_2025_2612_MOESM16_ESM.zip › seg_sim_exported_data/IoU_Multigrid_F1_lv5_mitograph.txt]

Noise	Mitograph	Mitograph	Mitograph
8	0.3382931225	0.2260394692	10
16	0.3337182941	0.2231183172	10
32	0.0000000000	0.0000000000	10
64	0.3380764454	0.2279709178	10
128	0.3367774110	0.2191107548	10
256	0.3330699588	0.2215611632	10
512	0.3325699817	0.2194792383	10
1024	0.0000000000	0.0000000000	10
2048	0.3320451292	0.2236817502	10
4096	0.3440779071	0.2217727246	10
8192	0.3462813134	0.2090230946	10
16384	0.0000000000	0.0000000000	10
32768	0.0000000000	0.0000000000	10
