# Supplementary material for: Nellie: automated organelle segmentation, tracking and hierarchical feature extraction in 2D/3D live-cell microscopy
Source: Nat Methods. 2025 Feb 27;22(4):751–63. doi: 10.1038/s41592-025-02612-7 (PMC11978511; doi:10.1038/s41592-025-02612-7)
Supplement: Supplementary file 16 — Raw data for segmentation comparison and benchmarking against SOTA organelle-segmentation algorithms. [file 41592_2025_2612_MOESM16_ESM.zip › seg_sim_exported_data/Multigrid_F1_lv5_mitograph.txt]

Noise	Mitograph	Mitograph	Mitograph
8	0.7040000000	0.4538546023	10
16	0.6940000000	0.4582182886	10
32	0.0000000000	0.0000000000	10
64	0.7300000000	0.4439594576	10
128	0.7533333333	0.4258847001	10
256	0.7200000000	0.4489988864	10
512	0.7000000000	0.4582575695	10
1024	0.0000000000	0.0000000000	10
2048	0.7166666667	0.4481443220	10
4096	0.6956666667	0.4448883755	10
8192	0.6983333333	0.4247188613	10
16384	0.0000000000	0.0000000000	10
32768	0.0000000000	0.0000000000	10
