# Supplementary material for: Nellie: automated organelle segmentation, tracking and hierarchical feature extraction in 2D/3D live-cell microscopy
Source: Nat Methods. 2025 Feb 27;22(4):751–63. doi: 10.1038/s41592-025-02612-7 (PMC11978511; doi:10.1038/s41592-025-02612-7)
Supplement: Supplementary file 16 — Raw data for segmentation comparison and benchmarking against SOTA organelle-segmentation algorithms. [file 41592_2025_2612_MOESM16_ESM.zip › seg_sim_exported_data/IoU_Multigrid_F1_lv5_nellie.txt]

Noise	Nellie	Nellie	Nellie
8	0.7340524845	0.1869225936	10
16	0.7467186583	0.1647048170	10
32	0.7474839605	0.1643319607	10
64	0.7540938075	0.1648867121	10
128	0.7641067185	0.1623590204	10
256	0.7655832143	0.1607287035	10
512	0.7554049155	0.1733846574	10
1024	0.7703848238	0.1630871702	10
2048	0.7278020572	0.2275407425	10
4096	0.7031292002	0.2287067497	10
8192	0.6198964329	0.2986809070	10
16384	0.5118902371	0.3034934986	10
32768	0.3131364879	0.2965925457	10
