# Supplementary material for: Nellie: automated organelle segmentation, tracking and hierarchical feature extraction in 2D/3D live-cell microscopy
Source: Nat Methods. 2025 Feb 27;22(4):751–63. doi: 10.1038/s41592-025-02612-7 (PMC11978511; doi:10.1038/s41592-025-02612-7)
Supplement: Supplementary file 16 — Raw data for segmentation comparison and benchmarking against SOTA organelle-segmentation algorithms. [file 41592_2025_2612_MOESM16_ESM.zip › seg_sim_exported_data/Multigrid_F1_lv5_otsu.txt]

Noise	Otsu	Otsu	Otsu
8	0.7800000000	0.4142463035	10
16	0.7800000000	0.4142463035	10
32	0.7800000000	0.4142463035	10
64	0.7800000000	0.4142463035	10
128	0.7800000000	0.4142463035	10
256	0.7800000000	0.4142463035	10
512	0.7800000000	0.4142463035	10
1024	0.7800000000	0.4142463035	10
2048	0.7800000000	0.4142463035	10
4096	0.7800000000	0.4142463035	10
8192	0.7483333333	0.4099424079	10
16384	0.0000000000	0.0000000000	10
32768	0.0000000000	0.0000000000	10
