# Supplementary material for: Nellie: automated organelle segmentation, tracking and hierarchical feature extraction in 2D/3D live-cell microscopy
Source: Nat Methods. 2025 Feb 27;22(4):751–63. doi: 10.1038/s41592-025-02612-7 (PMC11978511; doi:10.1038/s41592-025-02612-7)
Supplement: Supplementary file 16 — Raw data for segmentation comparison and benchmarking against SOTA organelle-segmentation algorithms. [file 41592_2025_2612_MOESM16_ESM.zip › seg_sim_exported_data/separation_iou.txt]

Noise level	Nellie	Nellie	Nellie	Mitometer	Mitometer	Mitometer	Mitograph	Mitograph	Mitograph	Otsu	Otsu	Otsu	Triangle	Triangle	Triangle
128	0.3841454161	0.0080829809	3	0.3758889699	0.0027047002000	3	0.2563469682	0.0122003329	3	0.8349266420	0.0125565749	3	0.1872802746000	0.0005263925000	3
256	0.3876779034	0.0073668590	3	0.3555737897	0.0031112616000	3	0.2588586340	0.0103744556	3	0.5605013855	0.0697914964	3	0.1496725706000	0.0035870999000	3
512	0.4280826571	0.0043030257	3	0.3346273186	0.0062047082000	3	0.2649711771	0.0196075754	3	0.4803481516	0.0311552243	3	0.1127801684000	0.0036770844000	3
1024	0.3616850419	0.0186001955	3	0.0026818078	0.0003051227000	3	0.2727782590	0.0177486824	3	0.3847909815	0.0418591772	3	0.0553950969000	0.0041909240000	3
2048	0.3238176190	0.0151012888	3	0.0007583236	0.0000876714000	3	0.2744369088	0.0200193727	3	0.0761280993	0.0078577480	3	0.0308667516000	0.0033297484000	3
4096	0.2156315873	0.0130496267	3	0.0005429527	0.0000627645000	3	0.2377566459	0.0091378744	3	0.0148690054	0.0038026192	3	0.0164988345000	0.0017023533000	3
8192	0.1374385863	0.0210361886	3	0.0004826143	0.0000557921000	3	0.0056353920	0.0011150330	3	0.0008732314	0.0000998485	3	0.0086184450000	0.0011227404000	3
