# Supplementary material for: Nellie: automated organelle segmentation, tracking and hierarchical feature extraction in 2D/3D live-cell microscopy
Source: Nat Methods. 2025 Feb 27;22(4):751–63. doi: 10.1038/s41592-025-02612-7 (PMC11978511; doi:10.1038/s41592-025-02612-7)
Supplement: Supplementary file 16 — Raw data for segmentation comparison and benchmarking against SOTA organelle-segmentation algorithms. [file 41592_2025_2612_MOESM16_ESM.zip › seg_sim_exported_data/IoU_Multigrid_F1_lv5_otsu.txt]

Noise	Otsu	Otsu	Otsu
8	0.6293786131	0.3678408701	10
16	0.6294805433	0.3678468573	10
32	0.6291900713	0.3677635871	10
64	0.6299482439	0.3678809172	10
128	0.6299698989	0.3677769192	10
256	0.6299216892	0.3678381055	10
512	0.6313930971	0.3665278452	10
1024	0.6303290707	0.3667789502	10
2048	0.6297411878	0.3659140615	10
4096	0.6265062039	0.3639981633	10
8192	0.6117187862	0.3605594865	10
16384	0.0054161712	0.0176376147	10
32768	0.0369605305	0.0213346200	10
