# Supplementary material for: Nellie: automated organelle segmentation, tracking and hierarchical feature extraction in 2D/3D live-cell microscopy
Source: Nat Methods. 2025 Feb 27;22(4):751–63. doi: 10.1038/s41592-025-02612-7 (PMC11978511; doi:10.1038/s41592-025-02612-7)
Supplement: Supplementary file 16 — Raw data for segmentation comparison and benchmarking against SOTA organelle-segmentation algorithms. [file 41592_2025_2612_MOESM16_ESM.zip › seg_sim_exported_data/IoU_Multigrid_F1_lv5_mitometer.txt]

Noise	Mitometer	Mitometer	Mitometer
8	0.5778878166	0.1258650209	10
16	0.5775882252	0.1259074014	10
32	0.5942646602	0.1300664073	10
64	0.5936402236	0.1295728221	10
128	0.4965311551	0.1005361859	10
256	0.4759183466	0.1099762478	10
512	0.5027671758	0.1041878086	10
1024	0.0000000000	0.0000000000	10
2048	0.0362803496	0.0191101271	10
4096	0.0264580641	0.0140948462	10
8192	0.0235393190	0.0125163071	10
16384	0.0216997042	0.0114538460	10
32768	0.0230998020	0.0159158881	10
