# Supplementary material for: Nellie: automated organelle segmentation, tracking and hierarchical feature extraction in 2D/3D live-cell microscopy
Source: Nat Methods. 2025 Feb 27;22(4):751–63. doi: 10.1038/s41592-025-02612-7 (PMC11978511; doi:10.1038/s41592-025-02612-7)
Supplement: Supplementary file 16 — Raw data for segmentation comparison and benchmarking against SOTA organelle-segmentation algorithms. [file 41592_2025_2612_MOESM16_ESM.zip › seg_sim_exported_data/IoU_Multigrid_F1_lv5_triangle.txt]

Noise	Triangle	Triangle	Triangle
8	0.3958487573	0.0906067579	10
16	0.3953061857	0.0904589278	10
32	0.3942016643	0.0903898422	10
64	0.3917388380	0.0898440824	10
128	0.3870778990	0.0890643041	10
256	0.4121717926	0.0941938113	10
512	0.4557150765	0.1035251025	10
1024	0.5012518706	0.1120183781	10
2048	0.0000000000	0.0000000000	10
4096	0.0000000000	0.0000000000	10
8192	0.0000000000	0.0000000000	10
16384	0.0000000000	0.0000000000	10
32768	0.0396368431	0.0232902130	10
