# Supplementary material for: Nellie: automated organelle segmentation, tracking and hierarchical feature extraction in 2D/3D live-cell microscopy
Source: Nat Methods. 2025 Feb 27;22(4):751–63. doi: 10.1038/s41592-025-02612-7 (PMC11978511; doi:10.1038/s41592-025-02612-7)
Supplement: Supplementary file 16 — Raw data for segmentation comparison and benchmarking against SOTA organelle-segmentation algorithms. [file 41592_2025_2612_MOESM16_ESM.zip › seg_sim_exported_data/separation_f1.txt]

Noise level	Nellie	Nellie	Nellie	Mitometer	Mitometer	Mitometer	Mitograph	Mitograph	Mitograph	Otsu	Otsu	Otsu	Triangle	Triangle	Triangle
128	0.8333333333	0.0377590586	3	0.8540404040	0.0289381159000	3	0.6891053391	0.0052342378	3	1.0000000000	0.0000000000	3	0.2603972164000	0.0152190727000	3
256	0.8333333333	0.0361701704	3	0.8523565015	0.0179160718000	3	0.6830327081	0.0050916093	3	0.7041847042	0.0649831472	3	0.0265867666000	0.0037747958000	3
512	0.8541666667	0.0550231099	3	0.0003867163	0.0000131478000	3	0.7238736572	0.0514360543	3	0.6131613756	0.0380209331	3	0.0018574415000	0.0000916725000	3
1024	0.7502525253	0.0666424156	3	0.0000000000	0.0000000000000	3	0.7279477313	0.0457715065	3	0.4751022126	0.0539619125	3	0.0001462047000	0.0000181952000	3
2048	0.5521132818	0.0077116428	3	0.0000000000	0.0000000000000	3	0.7318221901	0.0116698906	3	0.1020622896	0.0102640980	3	0.0000227563000	0.0000045587167	3
4096	0.3129772199	0.0121052787	3	0.0000000000	0.0000000000000	3	0.5799379936	0.0484840774	3	0.0171993747	0.0039550093	3	0.0000054925877	0.0000013587843	3
8192	0.1482301962	0.0023640458	3	0.0000000000	0.0000000000000	3	0.0000000000	0.0000000000	3	0.0000000000	0.0000000000	3	7.0906333000000e-007	0.0000012281337	3
