# Supplementary material for: Nellie: automated organelle segmentation, tracking and hierarchical feature extraction in 2D/3D live-cell microscopy
Source: Nat Methods. 2025 Feb 27;22(4):751–63. doi: 10.1038/s41592-025-02612-7 (PMC11978511; doi:10.1038/s41592-025-02612-7)
Supplement: Supplementary file 16 — Raw data for segmentation comparison and benchmarking against SOTA organelle-segmentation algorithms. [file 41592_2025_2612_MOESM16_ESM.zip › seg_sim_exported_data/px_size_f1.txt]

Noise level	Nellie	Nellie	Nellie	Mitometer	Mitometer	Mitometer	Mitograph	Mitograph	Mitograph	Otsu	Otsu	Otsu	Triangle	Triangle	Triangle
128	0.8411458333	0.3531472521	32	1.0000000000	0.0000000000	32	0.7395833333	0.4377719329	32	1.0000000000	0.0000000000	32	0.3108692909	0.3154012845	32
256	0.9270833333	0.2502239141	32	1.0000000000	0.0000000000	32	0.6562500000	0.4597363667	32	0.7500000000	0.4399413451	32	0.0077264731	0.0140005531	32
512	1.0000000000	0.0000000000	32	0.5552083333	0.1886776043	32	0.6510416667	0.4527086441	32	0.6875000000	0.4709290749	32	0.0000000000	0.0000000000	32
1024	0.7625507396	0.4195884939	32	0.0000000000	0.0000000000	32	0.7031250000	0.4393999962	32	0.4687500000	0.5070073487	32	0.0000000000	0.0000000000	32
2048	0.5108375292	0.4591781573	32	0.0000000000	0.0000000000	32	0.7416666667	0.4191645557	32	0.2500000000	0.4399413451	32	0.0000000000	0.0000000000	32
4096	0.3606849123	0.4604106220	32	0.0000000000	0.0000000000	32	0.5212089381	0.4336969396	32	0.1250000000	0.3360107525	32	0.0000000000	0.0000000000	32
8192	0.1844180225	0.3328628767	32	0.0000000000	0.0000000000	32	0.0024038462	0.0135982073	32	0.0009920635	0.0056119586	32	0.0000000000	0.0000000000	32
