# Supplementary material for: Nellie: automated organelle segmentation, tracking and hierarchical feature extraction in 2D/3D live-cell microscopy
Source: Nat Methods. 2025 Feb 27;22(4):751–63. doi: 10.1038/s41592-025-02612-7 (PMC11978511; doi:10.1038/s41592-025-02612-7)
Supplement: Supplementary file 17 — Raw data for tracking comparison and benchmarking against SOTA organelle-tracking algorithms. [file 41592_2025_2612_MOESM17_ESM.zip]

Archive with 20 entries (19 files):
- track_sim_exported_data/
- __MACOSX/._track_sim_exported_data
- track_sim_exported_data/node_long_axis_false_persist.txt
- __MACOSX/track_sim_exported_data/._node_long_axis_false_persist.txt
- track_sim_exported_data/node_long_axis_true.txt
- __MACOSX/track_sim_exported_data/._node_long_axis_true.txt
- track_sim_exported_data/node_long_axis_false.txt
- __MACOSX/track_sim_exported_data/._node_long_axis_false.txt
- track_sim_exported_data/fission.txt
- __MACOSX/track_sim_exported_data/._fission.txt
- track_sim_exported_data/linear_velocity_32.txt
- __MACOSX/track_sim_exported_data/._linear_velocity_32.txt
- track_sim_exported_data/fusion.txt
- __MACOSX/track_sim_exported_data/._fusion.txt
- track_sim_exported_data/linear_persistance.txt
- __MACOSX/track_sim_exported_data/._linear_persistance.txt
- track_sim_exported_data/angular_velocity_32.txt
- __MACOSX/track_sim_exported_data/._angular_velocity_32.txt
- track_sim_exported_data/node_long_axis_true_persist.txt
- __MACOSX/track_sim_exported_data/._node_long_axis_true_persist.txt
