# Supplementary material for: Nellie: automated organelle segmentation, tracking and hierarchical feature extraction in 2D/3D live-cell microscopy
Source: Nat Methods. 2025 Feb 27;22(4):751–63. doi: 10.1038/s41592-025-02612-7 (PMC11978511; doi:10.1038/s41592-025-02612-7)
Supplement: Supplementary file 17 — Raw data for tracking comparison and benchmarking against SOTA organelle-tracking algorithms. [file 41592_2025_2612_MOESM17_ESM.zip › track_sim_exported_data/node_long_axis_false_persist.txt]

Time between frames (s)	Nellie	Nellie	Nellie	MitoTNT	MitoTNT	MitoTNT	Mitometer	Mitometer	Mitometer
0.5	56.0000000000	56.0000000000	56.000000000	14.0000000000	22.7500000000	6.2500000000	54.0000000000	54.0000000000	2.0000000000
1.0	28.0000000000	28.0000000000	28.000000000	11.5000000000	16.5000000000	5.0000000000	27.0000000000	27.0000000000	20.5000000000
2.0	14.0000000000	14.0000000000	14.000000000	13.0000000000	13.0000000000	8.0000000000	13.0000000000	13.0000000000	10.0000000000
4.0	7.0000000000	7.0000000000	7.000000000	5.0000000000	6.0000000000	4.0000000000	7.0000000000	7.0000000000	7.0000000000
8.0	4.0000000000	4.0000000000	4.000000000	3.0000000000	3.0000000000	3.0000000000	4.0000000000	4.0000000000	4.0000000000
