# Supplementary material for: Nellie: automated organelle segmentation, tracking and hierarchical feature extraction in 2D/3D live-cell microscopy
Source: Nat Methods. 2025 Feb 27;22(4):751–63. doi: 10.1038/s41592-025-02612-7 (PMC11978511; doi:10.1038/s41592-025-02612-7)
Supplement: Supplementary file 17 — Raw data for tracking comparison and benchmarking against SOTA organelle-tracking algorithms. [file 41592_2025_2612_MOESM17_ESM.zip › track_sim_exported_data/node_long_axis_true.txt]

Time between frames (s)	Nellie	Nellie	Nellie	MitoTNT	MitoTNT	MitoTNT	Mitometer	Mitometer	Mitometer
0.5	0.3997338386	0.0033420910	3	0.4278064873	0.1024470808	19	0.3932276213	0.0106476962	3
1.0	0.3996376410	0.0018592794	3	0.4078571702	0.0432122168	23	0.3874403977	0.0051276296	3
2.0	0.3999275950	0.0009744378	3	0.3745576034	0.0228183245	27	0.3997242338	0.0024645417	3
4.0	0.3998717824	0.0003727125	3	0.3632946746	0.0111231814	31	0.3994799604	0.0012965066	3
8.0	0.4000452601	0.0001141218	3	0.0000000000	0.0000000000	0	0.3998027715	0.0004963746	3
