# Supplementary material for: Nellie: automated organelle segmentation, tracking and hierarchical feature extraction in 2D/3D live-cell microscopy
Source: Nat Methods. 2025 Feb 27;22(4):751–63. doi: 10.1038/s41592-025-02612-7 (PMC11978511; doi:10.1038/s41592-025-02612-7)
Supplement: Supplementary file 17 — Raw data for tracking comparison and benchmarking against SOTA organelle-tracking algorithms. [file 41592_2025_2612_MOESM17_ESM.zip › track_sim_exported_data/node_long_axis_false.txt]

Time between frames (s)	Nellie	Nellie	Nellie	MitoTNT	MitoTNT	MitoTNT	Mitometer	Mitometer	Mitometer
0.5	0.3963183909	0.0068197925	3	0.4397077442	0.1862175504	10	0.3911214631	0.0227791062	3
1.0	0.3976881165	0.0037040487	3	0.3685871427	0.0879563707	19	0.3869835279	0.0110443288	3
2.0	0.3978611203	0.0024896451	3	0.3855927400	0.0448051695	23	0.3696851601	0.0059884255	3
4.0	0.3994717064	0.0015101076	3	0.2906717390	0.0555740628	22	0.3996793379	0.0033047217	3
8.0	0.3993068779	0.0010939107	3	0.3958483806	0.0171758532	12	0.3999677092	0.0020985224	3
