# Supplementary material for: Nellie: automated organelle segmentation, tracking and hierarchical feature extraction in 2D/3D live-cell microscopy
Source: Nat Methods. 2025 Feb 27;22(4):751–63. doi: 10.1038/s41592-025-02612-7 (PMC11978511; doi:10.1038/s41592-025-02612-7)
Supplement: Supplementary file 17 — Raw data for tracking comparison and benchmarking against SOTA organelle-tracking algorithms. [file 41592_2025_2612_MOESM17_ESM.zip › track_sim_exported_data/linear_velocity_32.txt]

Time between frames (s)	Nellie	Nellie	Nellie	MitoTNT	MitoTNT	MitoTNT	Mitometer	Mitometer	Mitometer
0.5	0.0875977877	0.0000000000	1				0.0588048338	0.0000000000	1
1.0	0.0482226166	0.0000000000	1	0.1640653528	0.0000000000	1	0.0395839741	0.0000000000	1
2.0	0.0351563532	0.0000000000	1	0.0816863365	0.0000000000	1	0.0287469473	0.0000000000	1
4.0	0.0291347519	0.0000000000	1				0.0269774888	0.0000000000	1
8.0	0.0203825041	0.0000000000	1				0.0239035565	0.0000000000	1
