# Supplementary material for: Nellie: automated organelle segmentation, tracking and hierarchical feature extraction in 2D/3D live-cell microscopy
Source: Nat Methods. 2025 Feb 27;22(4):751–63. doi: 10.1038/s41592-025-02612-7 (PMC11978511; doi:10.1038/s41592-025-02612-7)
Supplement: Supplementary file 17 — Raw data for tracking comparison and benchmarking against SOTA organelle-tracking algorithms. [file 41592_2025_2612_MOESM17_ESM.zip › track_sim_exported_data/fusion.txt]

Time between frames (s)	Nellie	MitoTNT	Mitometer
0.5	5.0000000000	1.0000000000	4.0000000000
1.0	5.0000000000	1.0000000000	3.0000000000
2.0	5.0000000000	0.0000000000	0.0000000000
4.0	5.0000000000	0.0000000000	0.0000000000
8.0	5.0000000000	0.0000000000	0.0000000000
