# Supplementary material for: Nellie: automated organelle segmentation, tracking and hierarchical feature extraction in 2D/3D live-cell microscopy
Source: Nat Methods. 2025 Feb 27;22(4):751–63. doi: 10.1038/s41592-025-02612-7 (PMC11978511; doi:10.1038/s41592-025-02612-7)
Supplement: Supplementary file 17 — Raw data for tracking comparison and benchmarking against SOTA organelle-tracking algorithms. [file 41592_2025_2612_MOESM17_ESM.zip › track_sim_exported_data/angular_velocity_32.txt]

Time between frames (s)	Nellie	Nellie	Nellie	MitoTNT	MitoTNT	MitoTNT	Mitometer	Mitometer	Mitometer
0.5	9.9493372544	2.7727499862	33	23.2948735910	6.5469409168	31			0
1.0	7.7620137643	1.4026639568	17	16.0934500450	4.1910503550	15			0
2.0	5.9082237781	0.7054879020	9	14.0949195450	2.9313888073	7			0
4.0	4.8155213617	0.6616352170	5	13.2336908500	2.8015996233	3			0
8.0	0.5704959235	0.1920975582	3			0			0
