# Supplementary material for: Nellie: automated organelle segmentation, tracking and hierarchical feature extraction in 2D/3D live-cell microscopy
Source: Nat Methods. 2025 Feb 27;22(4):751–63. doi: 10.1038/s41592-025-02612-7 (PMC11978511; doi:10.1038/s41592-025-02612-7)
Supplement: Supplementary file 17 — Raw data for tracking comparison and benchmarking against SOTA organelle-tracking algorithms. [file 41592_2025_2612_MOESM17_ESM.zip › track_sim_exported_data/node_long_axis_true_persist.txt]

Time between frames (s)	Nellie	Nellie	Nellie	MitoTNT	MitoTNT	MitoTNT	Mitometer	Mitometer	Mitometer
0.5	52.0000000000	52.0000000000	52.000000000	15.0000000000	33.0000000000	9.0000000000	50.0000000000	50.0000000000	48.0000000000
1.0	26.0000000000	26.0000000000	26.000000000	17.0000000000	25.0000000000	6.0000000000	25.0000000000	25.0000000000	6.0000000000
2.0	13.0000000000	13.0000000000	13.000000000	12.0000000000	12.0000000000	8.0000000000	12.5000000000	13.0000000000	3.7500000000
4.0	7.0000000000	7.0000000000	7.000000000	6.0000000000	6.0000000000	6.0000000000	6.5000000000	7.0000000000	2.2500000000
8.0	4.0000000000	4.0000000000	4.000000000	0.0000000000	0.0000000000	0.0000000000	4.0000000000	4.0000000000	0.0000000000
